# Supplementary material for: MBASED: allele-specific expression detection in cancer tissues and cell lines
Source: Genome Biol. 2014 Aug 7;15(8):405. doi: 10.1186/s13059-014-0405-3 (PMC4165366; doi:10.1186/s13059-014-0405-3)
Supplement: Additional file 2: Data set S1. — The results of running one-sample MBASED algorithm in ‘phased’ and ‘non-phased’ modes, as well as the method of Skelly et al. [13] on RNA-Seq data for the NA12878 individual. [file 13059_2014_405_MOESM2_ESM.xls]

## Sheet: SupplementaryDataSet1.csv
Supplementary Data Set 1: ASE results for all genes tested in analysis of NA12878 individual. Gene: gene name. Chr: chromosome. SNV_location: locations of SNVs used to test ASE in the gene (multiple SNVs are separated by `;'). SNV_haplotypeClusterIDs: haplotype clusters assigned to SNVs (SNVs with the same haplotype cluster ID have reads in common, are merged into a single locus and have their re…
Gene	Chr	SNV_locations	SNV_haplotypeClusterIDs	Hap1Alleles	Hap1Allele_counts	Hap2Allele_counts	phased_MBASED_Hap1AlleleStatus	phased_MBASED_MAF	phased_MBASED_pvalue	phased_adj_MBASED_pvalue	phased_MBASED_ILV_pvalue	phased_adj_MBASED_ILV_pvalue	phased_MBASED_ASE	unphased_MBASED_Hap1AlleleStatus	unphased_MBASED_MAF	unphased_MBASED_pvalue	unphased_adj_MBASED_pvalue	unphased_MBASED_ILV_pvalue	unphased_adj_MBASED_ILV_pvalue	unphased_MBASED_ASE	Skelly_Hap1AlleleStatus	Skelly_MAF	Skelly_posterior_probability	Skelly_ASE
PHF13	chr1	6683240	2476	alt	14	16	minor	0.507486	1	1	NA	NA	no	minor	0.507486	1	1	NA	NA	no	major	0.500138	0.000350155	no
THAP3	chr1	6693097	2477	alt	4	12	minor	0.726305	0.092534	0.476634	NA	NA	no	minor	0.726305	0.092534	0.480233	NA	NA	no	minor	0.502781	0.000708813	no
CAMTA1	chr1	6948204	2488	ref	9	7	major	0.536051	0.812834	0.993962	NA	NA	no	major	0.536051	0.812834	0.988309	NA	NA	no	major	0.500475	0.000409482	no
RERE	chr1	8412989	2516	alt	20	26	minor	0.539768	0.684637	0.958715	NA	NA	no	minor	0.539768	0.684637	0.950472	NA	NA	no	minor	0.500925	0.000366445	no
ENO1	chr1	8931463;8931579	2546;2547	ref;alt	26;11	10;20	major;major	0.552175	0.425756	0.855522	0.0146548	0.269802	no	major;minor	0.662601	0.025534	0.241207	0.531459	1	no	major;major	0.502393	0.00292306	no
H6PD	chr1	9305445;9307033;9307138	2567;460;460	ref;alt;alt	27;25;25	20;56;56	minor;minor;minor	0.569015	0.169911	0.630045	0.0589263	0.503485	no	major;minor;minor	0.606884	0.063057	0.39845	0.346512	1	no	minor;minor;minor	0.505533	0.999995	no
CLSTN1	chr1	9789977;9796038	2591;2592	ref;alt	17;25	11;44	minor;minor	0.551894	0.359643	0.814766	0.109915	0.598197	no	major;minor	0.602838	0.125386	0.561766	0.781888	1	no	minor;minor	0.500987	0.000598824	no
KIF1B	chr1	10318652	1355	alt	5	7	minor	0.556512	0.782601	0.991252	NA	NA	no	minor	0.556512	0.782601	0.984966	NA	NA	no	minor	0.500536	0.000398729	no
PGD	chr1	10473196	1364	alt	66	49	major	0.598803	0.088087	0.464155	NA	NA	no	major	0.598803	0.088087	0.46898	NA	NA	no	major	0.502026	0.000455799	no
PEX14	chr1	10596341	1365	ref	16	2	major	0.870766	0.002284	0.0436346	NA	NA	yes	major	0.870766	0.002284	0.042065	NA	NA	yes	major	0.761072	1	yes
FBXO44	chr1	11721693;11721949;11722688	1446;1447;1448	alt;alt;ref	20;16;10	19;19;6	major;major;major	0.52827	0.610417	0.926849	0.767293	0.965663	no	major;minor;major	0.541475	0.839523	0.993685	0.883165	1	no	minor;minor;minor	0.500009	0.000331806	no
FBXO6	chr1	11734049;11734084	394;394	ref;ref	13;13	13;13	minor;minor	0.551837	0.708606	0.969644	NA	NA	no	minor;minor	0.551837	0.708606	0.960313	NA	NA	no	major;major	0.500113	0.00036778	no
MTHFR	chr1	11847759;11847772;11847861;11847902;11850365;11854476;11854896;11856378;11863057	682;682;682;682;1471;1472;1473;1474;1475	ref;alt;alt;alt;ref;alt;alt;ref;alt	28;28;28;28;6;15;10;11;11	15;15;15;15;5;13;4;9;10	major;major;major;major;major;major;major;major;major	0.611385	0.014447	0.16735	0.618223	0.944652	no	major;major;major;major;major;major;major;major;major	0.611385	0.178856	0.643982	0.618223	1	no	major;major;major;major;major;major;major;major;major	0.502474	0.000439972	no
CLCN6	chr1	11901816	1477	alt	9	4	major	0.717141	0.175475	0.634472	NA	NA	no	major	0.717141	0.175475	0.637436	NA	NA	no	major	0.501802	0.000516469	no
TNFRSF8	chr1	12198297	1492	ref	20	15	major	0.545845	0.637784	0.941053	NA	NA	no	major	0.545845	0.637784	0.933177	NA	NA	no	major	0.500834	0.000362791	no
TNFRSF1B	chr1	12267999	1495	alt	18	28	minor	0.583569	0.343415	0.808349	NA	NA	no	minor	0.583569	0.343415	0.793293	NA	NA	no	minor	0.501501	0.000419979	no
PRDM2	chr1	14105139;14105298;14109114	1498;1499;1500	ref;ref;ref	51;25;43	41;21;41	major;major;major	0.510703	0.781601	0.991252	0.886315	0.985481	no	major;major;minor	0.520697	0.938098	1	0.983531	1	no	major;major;major	0.501183	0.00034594	no
EFHD2	chr1	15755248	1640	alt	14	22	minor	0.585857	0.354005	0.814766	NA	NA	no	minor	0.585857	0.354005	0.80188	NA	NA	no	minor	0.500548	0.000425879	no
SPEN	chr1	16265904	1681	alt	47	50	major	0.509839	0.931175	1	NA	NA	no	major	0.509839	0.931175	1	NA	NA	no	minor	0.500082	0.000343537	no
IFFO2	chr1	19231477	1855	ref	8	9	minor	0.555803	0.814583	0.993962	NA	NA	no	minor	0.555803	0.814583	0.988309	NA	NA	no	major	0.500083	0.000361799	no
UBR4	chr1	19447819;19499560;19499954	1859;1210;1210	alt;ref;alt	18;71;71	21;82;82	minor;minor;minor	0.529818	0.503725	0.896935	0.815788	0.972967	no	minor;minor;minor	0.529818	0.738179	0.975601	0.815788	1	no	minor;minor;minor	0.500934	0.000329468	no
KIAA0090	chr1	19545053;19566881	1860;1861	alt;ref	13;17	30;23	minor;minor	0.638582	0.021098	0.21098	0.525802	0.943439	no	minor;minor	0.638582	0.042424	0.329107	0.525802	1	no	minor;minor	0.50555	0.00230998	no
MRTO4	chr1	19585207;19585545;19585903;19586015;19586294	1863;1864;1865;1866;1867	alt;alt;alt;alt;alt	32;14;19;10;13	39;19;23;10;24	minor;minor;minor;minor;minor	0.54147	0.281508	0.76666	0.859296	0.982643	no	minor;minor;minor;major;minor	0.547049	0.805253	0.988309	0.912426	1	no	minor;minor;minor;minor;minor	0.501967	0.000380482	no
TMCO4	chr1	20008880	1884	alt	13	13	major	0.525984	0.852982	0.996428	NA	NA	no	major	0.525984	0.852982	0.993685	NA	NA	no	major	0.50047	0.000372819	no
OTUD3	chr1	20224152;20236027	1919;1920	ref;ref	8;9	5;3	major;major	0.656089	0.153973	0.599044	0.510138	0.940509	no	major;major	0.656089	0.25349	0.734631	0.510138	1	no	major;major	0.50327	0.000581599	no
ZBTB40	chr1	22835677	2085	ref	19	9	major	0.654027	0.151635	0.593556	NA	NA	no	major	0.654027	0.151635	0.597209	NA	NA	no	major	0.503231	0.000687303	no
TCEB3	chr1	24077451;24088128	2178;2179	ref;alt	20;19	16;17	major;major	0.541682	0.581309	0.915277	0.854552	0.982643	no	major;major	0.541682	0.795889	0.98693	0.854552	1	no	major;major	0.500283	0.000360962	no
IL28RA	chr1	24496085	2198	alt	8	5	major	0.641495	0.419366	0.848677	NA	NA	no	major	0.641495	0.419366	0.840547	NA	NA	no	major	0.50138	0.000426334	no
NIPAL3	chr1	24768616	2209	ref	6	6	minor	0.527044	1	1	NA	NA	no	minor	0.527044	1	1	NA	NA	no	minor	0.50002	0.000361891	no
CLIC4	chr1	25168124	2215	ref	40	52	minor	0.590233	0.152894	0.597561	NA	NA	no	minor	0.590233	0.152894	0.599401	NA	NA	no	minor	0.500729	0.000401009	no
SYF2	chr1	25554719	2218	ref	79	77	minor	0.518794	0.753989	0.991252	NA	NA	no	minor	0.518794	0.753989	0.983229	NA	NA	no	major	0.500463	0.000340036	no
LDLRAP1	chr1	25894998	2224	alt	14	11	major	0.58577	0.449955	0.871979	NA	NA	no	major	0.58577	0.449955	0.860952	NA	NA	no	major	0.500647	0.000377556	no
PAFAH2	chr1	26286840;26287563	2225;2226	ref;ref	7;8	6;10	minor;minor	0.542448	0.704512	0.967495	0.630876	0.944916	no	major;minor	0.552172	0.859141	0.993685	0.716203	1	no	major;major	0.500083	0.000353426	no
ZNF593	chr1	26496455;26496651	2227;2228	alt;ref	6;12	4;10	major;major	0.553402	0.547027	0.911712	0.6088	0.944378	no	major;major	0.553402	0.822343	0.99108	0.6088	1	no	major;major	0.500485	0.000364647	no
CEP85	chr1	26582091;26603993	2229;2230	alt;alt	4;12	21;8	minor;minor	0.632026	0.086338	0.461019	0.00346628	0.11716	no	minor;major	0.737902	0.003939	0.0651396	0.173489	1	no	minor;minor	0.529865	1	no
UBXN11	chr1	26609259;26610891	2232;2233	alt;alt	12;9	7;8	major;major	0.609542	0.244091	0.72556	0.562997	0.944378	no	major;major	0.609542	0.434099	0.851697	0.562997	1	no	major;major	0.501462	0.000386613	no
DHDDS	chr1	26786627;26797508;26797654	2235;2236;2237	ref;ref;alt	19;21;26	17;20;26	major;major;major	0.5063	0.911894	1	0.943105	0.987689	no	major;minor;major	0.514927	0.987981	1	0.980456	1	no	major;major;major	0.500235	0.00032627	no
ZDHHC18	chr1	27180829;27181427	2240;2241	alt;alt	22;10	25;10	major;major	0.503936	0.956772	1	0.822586	0.972967	no	minor;major	0.512596	0.982639	1	0.892673	1	no	minor;minor	0.500333	0.000344835	no
SLC9A1	chr1	27426219	2243	alt	6	6	major	0.527044	1	1	NA	NA	no	major	0.527044	1	1	NA	NA	no	major	0.500718	0.000370046	no
EYA3	chr1	28298951	2251	ref	8	6	major	0.544814	0.79922	0.993588	NA	NA	no	major	0.544814	0.79922	0.98693	NA	NA	no	major	0.500446	0.000383396	no
PHACTR4	chr1	28800380;28823671	2256;2257	alt;alt	14;26	19;25	major;major	0.500557	0.992928	1	0.485547	0.927203	no	minor;major	0.541303	0.750491	0.982238	0.9061	1	no	minor;minor	0.500358	0.000330567	no
RCC1	chr1	28861636	2259	alt	42	51	minor	0.523136	0.724126	0.976227	NA	NA	no	minor	0.523136	0.724126	0.968528	NA	NA	no	minor	0.500622	0.000366951	no
EPB41	chr1	29443675;29443723;29445514	354;354;2260	alt;alt;alt	22;22;40	39;39;51	minor;minor;minor	0.558378	0.210897	0.691909	0.564943	0.944378	no	minor;minor;minor	0.558378	0.374495	0.818708	0.564943	1	no	minor;minor;minor	0.503195	0.000628824	no
SRSF4	chr1	29475341;29475394;29475648	1059;1059;2261	alt;alt;alt	68;68;24	61;61;35	major;major;major	0.525258	0.562166	0.91328	0.109996	0.598197	no	major;major;minor	0.57385	0.164343	0.623276	0.913289	1	no	minor;minor;minor	0.50003	0.000344654	no
MECR	chr1	29529699;29542637	2263;2264	alt;alt	5;33	12;23	major;major	0.538486	0.545257	0.910587	0.0451527	0.494226	no	minor;major	0.630686	0.072575	0.432229	0.667559	1	no	major;major	0.500439	0.000429613	no
LAPTM5	chr1	31215364	2268	alt	437	748	minor	0.606876	0.001999	0.0395028	NA	NA	no	minor	0.606876	0.001999	0.0381899	NA	NA	no	minor	0.602023	1	no
PUM1	chr1	31405643	2272	alt	20	21	major	0.513455	0.885956	1	NA	NA	no	major	0.513455	0.885956	1	NA	NA	no	minor	0.500088	0.000348258	no
ZCCHC17	chr1	31837320	2273	ref	14	8	major	0.610953	0.413925	0.848677	NA	NA	no	major	0.610953	0.413925	0.840547	NA	NA	no	major	0.501583	0.000432446	no
TMEM39B	chr1	32557486	2276	ref	17	15	major	0.505449	1	1	NA	NA	no	major	0.505449	1	1	NA	NA	no	major	0.5001	0.000349618	no
KPNA6	chr1	32637317;32638671	2277;2278	ref;ref	23;35	37;33	minor;minor	0.57335	0.136076	0.567066	0.187691	0.68866	no	minor;minor	0.57335	0.252032	0.733184	0.187691	1	no	minor;minor	0.500944	0.000377277	no
TXLNA	chr1	32661059	2279	ref	39	32	major	0.523966	0.753799	0.991252	NA	NA	no	major	0.523966	0.753799	0.983229	NA	NA	no	major	0.50069	0.000371426	no
TMEM234	chr1	32682384	2282	alt	4	7	minor	0.609859	0.562722	0.91328	NA	NA	no	minor	0.609859	0.562722	0.901366	NA	NA	no	minor	0.500549	0.000400769	no
BSDC1	chr1	32831583	2284	alt	52	54	major	0.515847	0.807616	0.993962	NA	NA	no	major	0.515847	0.807616	0.988309	NA	NA	no	major	0.500489	0.000340648	no
YARS	chr1	33245802	2287	alt	201	154	major	0.591003	0.028529	0.253591	NA	NA	no	major	0.591003	0.028529	0.25626	NA	NA	no	major	0.502567	0.0008155	no
S100PBP	chr1	33324136	2289	ref	8	17	minor	0.704174	0.056475	0.37714	NA	NA	no	minor	0.704174	0.056475	0.379115	NA	NA	no	minor	0.501847	0.000528417	no
RNF19B	chr1	33402515;33402542	916;916	alt;alt	22;22	21;21	major;major	0.562657	0.481302	0.882191	NA	NA	no	major;major	0.562657	0.481302	0.872257	NA	NA	no	major;major	0.500096	0.00038375	no
NCDN	chr1	36031420	2302	alt	13	4	major	0.787232	0.031047	0.267611	NA	NA	no	major	0.787232	0.031047	0.271657	NA	NA	no	major	0.506179	0.00269677	no
EIF2C1	chr1	36367581	2303	ref	12	10	major	0.519345	1	1	NA	NA	no	major	0.519345	1	1	NA	NA	no	minor	0.50008	0.00036164	no
STK40	chr1	36805740;36807481	2307;2308	ref;ref	8;30	7;21	major;major	0.548794	0.476814	0.880684	0.713506	0.952833	no	major;major	0.548794	0.677633	0.950472	0.713506	1	no	major;major	0.501184	0.000379485	no
CDCA8	chr1	38174665	2319	ref	18	20	minor	0.551938	0.650273	0.943172	NA	NA	no	minor	0.551938	0.650273	0.936276	NA	NA	no	minor	0.500237	0.000374909	no
YRDC	chr1	38268836;38268918	1259;1259	ref;ref	23;23	24;24	minor;minor	0.561577	0.502065	0.896935	NA	NA	no	minor;minor	0.561577	0.502065	0.88217	NA	NA	no	major;major	0.50016	0.000342538	no
INPP5B	chr1	38326654;38327447;38327982;38338795	2326;2327;2328;2329	ref;ref;ref;ref	16;29;27;21	18;11;28;22	major;major;major;major	0.517527	0.674183	0.957003	0.0984479	0.57939	no	minor;major;minor;minor	0.579784	0.270774	0.737427	0.417918	1	no	major;major;major;major	0.501181	0.000391146	no
FHL3	chr1	38463504	2332	alt	6	10	minor	0.599041	0.477478	0.880684	NA	NA	no	minor	0.599041	0.477478	0.869046	NA	NA	no	minor	0.500485	0.00040305	no
MACF1	chr1	39852990	2335	alt	40	29	major	0.604693	0.13557	0.567066	NA	NA	no	major	0.604693	0.13557	0.578913	NA	NA	no	major	0.50165	0.000401294	no
PPIE	chr1	40218695;40219065;40219280	2341;2342;2343	alt;ref;ref	39;29;9	49;28;10	minor;minor;minor	0.528941	0.512506	0.901109	0.969006	0.98824	no	minor;minor;minor	0.528941	0.877454	0.999916	0.969006	1	no	minor;minor;minor	0.500693	0.000338064	no
BMP8B	chr1	40224038;40224087	131;131	ref;ref	9;9	2;2	major;major	0.772864	0.135024	0.567066	NA	NA	no	major;major	0.772864	0.135024	0.578913	NA	NA	no	major;major	0.509251	0.00826066	no
TRIT1	chr1	40306865	2348	ref	35	48	minor	0.603248	0.105717	0.511308	NA	NA	no	minor	0.603248	0.105717	0.518113	NA	NA	no	minor	0.50077	0.000420475	no
RLF	chr1	40705427;40705726	2352;2353	alt;ref	24;14	27;22	minor;minor	0.560629	0.285954	0.767089	0.265889	0.774371	no	minor;minor	0.560629	0.499244	0.88217	0.265889	1	no	minor;minor	0.500956	0.000357555	no
COL9A2	chr1	40773123	2355	ref	3	8	minor	0.751638	0.139527	0.567066	NA	NA	no	minor	0.751638	0.139527	0.578913	NA	NA	no	minor	0.502029	0.00051772	no
NFYC	chr1	41204569	2359	alt	25	21	major	0.568908	0.418038	0.848677	NA	NA	no	major	0.568908	0.418038	0.840547	NA	NA	no	major	0.500599	0.000362575	no
HIVEP3	chr1	42045747	2366	ref	4	9	minor	0.717141	0.175475	0.634472	NA	NA	no	minor	0.717141	0.175475	0.637436	NA	NA	no	minor	0.501105	0.00043517	no
LEPRE1	chr1	43212111	2370	alt	7	3	major	0.725218	0.217573	0.691909	NA	NA	no	major	0.725218	0.217573	0.695364	NA	NA	no	major	0.501537	0.000472935	no
ERMAP	chr1	43296195	2371	alt	2	9	minor	0.795881	0.075525	0.424977	NA	NA	no	minor	0.795881	0.075525	0.434484	NA	NA	no	minor	0.504144	0.00100694	no
MED8	chr1	43850473	2381	alt	23	20	major	0.560394	0.484171	0.882191	NA	NA	no	major	0.560394	0.484171	0.872257	NA	NA	no	major	0.500228	0.00037586	no
SZT2	chr1	43886494;43906896;43916642	2383;2384;2385	alt;alt;alt	24;7;31	14;16;28	major;major;major	0.539419	0.4371	0.867727	0.0648883	0.514037	no	major;minor;major	0.609979	0.088731	0.470293	0.538062	1	no	major;major;major	0.500368	0.000398827	no
DMAP1	chr1	44686322	2389	ref	7	10	minor	0.614219	0.482416	0.882191	NA	NA	no	minor	0.614219	0.482416	0.872257	NA	NA	no	minor	0.500056	0.000389026	no
ERI3	chr1	44686924	2390	ref	9	7	major	0.536051	0.812834	0.993962	NA	NA	no	major	0.536051	0.812834	0.988309	NA	NA	no	major	0.500183	0.000370377	no
RNF220	chr1	45116985	2391	ref	16	32	minor	0.690609	0.016437	0.181435	NA	NA	no	minor	0.690609	0.016437	0.182768	NA	NA	no	minor	0.503925	0.00102689	no
KIF2C	chr1	45205598;45218895;45224998;45226084	2392;2393;2394;2395	ref;ref;ref;ref	39;36;36;31	39;22;42;24	major;major;major;major	0.504477	0.899138	1	0.384959	0.870635	no	minor;major;minor;major	0.554672	0.464887	0.869046	0.900172	1	no	major;major;major;major	0.500571	0.000347037	no
EIF2B3	chr1	45444038	2398	ref	35	23	major	0.578385	0.290128	0.770268	NA	NA	no	major	0.578385	0.290128	0.758098	NA	NA	no	major	0.501636	0.000464241	no
HECTD3	chr1	45468606;45469586	2399;2400	alt;alt	17;21	29;19	minor;minor	0.532527	0.602981	0.922727	0.187183	0.68866	no	minor;major	0.579834	0.327712	0.784059	0.638925	1	no	minor;minor	0.500775	0.000393175	no
UROD	chr1	45479709	2401	alt	13	19	minor	0.568255	0.507937	0.896935	NA	NA	no	minor	0.568255	0.507937	0.88217	NA	NA	no	minor	0.500637	0.000374071	no
MUTYH	chr1	45797505	2402	ref	9	4	major	0.666982	0.287059	0.767089	NA	NA	no	major	0.666982	0.287059	0.753714	NA	NA	no	major	0.50149	0.000485513	no
CDKN2C	chr1	51435946	2406	alt	9	5	major	0.668454	0.299306	0.776315	NA	NA	no	major	0.668454	0.299306	0.762411	NA	NA	no	major	0.50062	0.000394147	no
EPS15	chr1	51820990;51826921	2409;2410	alt;alt	43;43	69;46	minor;minor	0.545758	0.28021	0.765568	0.235242	0.747761	no	minor;major	0.553492	0.364859	0.807294	0.323688	1	no	minor;minor	0.5021	0.00051163	no
ZYG11B	chr1	53250650	2412	alt	8	8	major	0.526557	1	1	NA	NA	no	major	0.526557	1	1	NA	NA	no	major	0.500459	0.000398665	no
ECHDC2	chr1	53370357	2415	ref	7	6	major	0.511587	1	1	NA	NA	no	major	0.511587	1	1	NA	NA	no	major	0.500142	0.000364291	no
CPT2	chr1	53679229	2417	ref	13	10	major	0.539237	0.841876	0.996428	NA	NA	no	major	0.539237	0.841876	0.993685	NA	NA	no	major	0.500347	0.00039907	no
C1orf123	chr1	53681699	2420	ref	36	31	major	0.511926	0.914137	1	NA	NA	no	major	0.511926	0.914137	1	NA	NA	no	major	0.500217	0.000355113	no
YIPF1	chr1	54354658;54354935;54355041	1255;1255;1255	alt;alt;alt	26;26;26	28;28;28	major;major;major	0.557625	0.45674	0.876197	NA	NA	no	major;major;major	0.557625	0.45674	0.865095	NA	NA	no	major;major;major	0.500176	0.000347096	no
TCEANC2	chr1	54563156;54563239	1101;1101	alt;alt	16;16	11;11	major;major	0.643059	0.197914	0.671963	NA	NA	no	major;major	0.643059	0.197914	0.679169	NA	NA	no	major;major	0.500921	0.000375137	no
TTC4	chr1	55207754	2425	alt	21	23	major	0.502877	1	1	NA	NA	no	major	0.502877	1	1	NA	NA	no	minor	0.500012	0.000345834	no
DHCR24	chr1	55315941	2429	ref	69	34	major	0.645884	0.012405	0.149093	NA	NA	no	major	0.645884	0.012405	0.145673	NA	NA	no	major	0.636662	1	no
OMA1	chr1	58971831;58999712	2431;2432	ref;ref	24;14	23;15	minor;minor	0.526028	0.691044	0.964084	0.828978	0.976288	no	minor;minor	0.526028	0.90247	1	0.828978	1	no	minor;minor	0.500076	0.000323892	no
INADL	chr1	62380270;62380298	526;526	alt;alt	5;5	16;16	minor;minor	0.715388	0.061652	0.389282	NA	NA	no	minor;minor	0.715388	0.061652	0.3968	NA	NA	no	minor;minor	0.506093	0.00329381	no
JAK1	chr1	65311214;65321250;65335095	2467;2468;2469	alt;alt;alt	44;70;55	80;61;77	minor;minor;minor	0.539288	0.211656	0.691909	0.0583071	0.503485	no	minor;major;minor	0.579157	0.042791	0.32982	0.645698	1	no	minor;minor;minor	0.505544	0.00573817	no
AK4	chr1	65694819;65695853;65695930;65696034	2470;42;42;42	alt;alt;alt;alt	21;80;80;80	17;98;98;98	major;major;major;major	0.537332	0.383796	0.840334	0.601781	0.944378	no	major;major;major;major	0.537332	0.584504	0.910207	0.601781	1	no	minor;minor;minor;minor	0.500792	0.000347737	no
LRRIQ3	chr1	74663709	2490	alt	5	7	minor	0.556512	0.782601	0.991252	NA	NA	no	minor	0.556512	0.782601	0.984966	NA	NA	no	minor	0.500592	0.000398834	no
FPGT	chr1	74670172;74671074	2492;2493	ref;ref	6;12	7;4	major;major	0.598671	0.302901	0.778541	0.136221	0.63041	no	minor;major	0.655697	0.214222	0.695364	0.397968	1	no	major;major	0.501748	0.000484677	no
CRYZ	chr1	75171751;75172652;75190452;75198740	2502;2503;2504;2505	ref;ref;ref;ref	58;140;87;11	12;71;17;7	major;major;major;major	0.725725	0	0	0.0127474	0.243884	yes	major;major;major;major	0.725725	0	0	0.0127474	0.894743	yes	major;major;major;major	0.727892	1	yes
TYW3	chr1	75230606	2506	alt	31	38	minor	0.52539	0.75046	0.991252	NA	NA	no	minor	0.52539	0.75046	0.982238	NA	NA	no	minor	0.500439	0.000362657	no
IFI44L	chr1	79093818;79107140;79111801	2513;2514;2515	alt;ref;alt	161;141;20	81;139;23	major;major;major	0.570364	0.016135	0.181165	0.00168143	0.100292	no	major;minor;minor	0.5919	0.005815	0.0836315	0.0132358	0.894743	no	major;major;major	0.54557	1	no
SSX2IP	chr1	85113203;85113229	1064;1064	ref;ref	12;12	9;9	major;major	0.519286	1	1	NA	NA	no	major;major	0.519286	1	1	NA	NA	no	major;major	0.500673	0.000375111	no
MCOLN2	chr1	85462582;85462652;85462665	640;640;640	alt;alt;alt	58;58;58	51;51;51	major;major;major	0.606896	0.062465	0.389282	NA	NA	no	major;major;major	0.606896	0.062465	0.3968	NA	NA	no	major;major;major	0.500285	0.000344242	no
ZNHIT6	chr1	86119296	2530	alt	5	16	minor	0.738919	0.03765	0.306509	NA	NA	no	minor	0.738919	0.03765	0.305981	NA	NA	no	minor	0.505816	0.0040906	no
COL24A1	chr1	86194997;86195047;86195066;86375654	257;257;257;2531	alt;ref;alt;ref	7;7;7;34	6;6;6;19	major;major;major;major	0.604884	0.11669	0.537278	0.729742	0.959812	no	major;major;major;major	0.604884	0.198802	0.680618	0.729742	1	no	major;major;major;major	0.50268	0.000611879	no
ODF2L	chr1	86818572;86820267;86822231;86847955	2534;2535;2536;2538	ref;ref;ref;ref	12;22;9;8	16;18;4;2	major;major;major;major	0.538642	0.490912	0.89067	0.200032	0.701843	no	minor;major;major;major	0.597928	0.330117	0.788339	0.555925	1	no	major;major;major;major	0.501534	0.000376705	no
PKN2	chr1	89225976;89237556	2542;2543	alt;alt	10;7	17;9	minor;minor	0.578402	0.381062	0.839875	0.677528	0.948581	no	minor;minor	0.578402	0.564979	0.901961	0.677528	1	no	minor;minor	0.501158	0.000377307	no
GBP3	chr1	89474818	426	alt	6	10	minor	0.599041	0.477478	0.880684	NA	NA	no	minor	0.599041	0.477478	0.869046	NA	NA	no	minor	0.50112	0.00042545	no
GBP1	chr1	89518623	2551	ref	13	6	major	0.659338	0.193708	0.666522	NA	NA	no	major	0.659338	0.193708	0.672853	NA	NA	no	major	0.502429	0.000544789	no
GBP2	chr1	89582690	425	ref	16	18	minor	0.555097	0.629612	0.934923	NA	NA	no	minor	0.555097	0.629612	0.925262	NA	NA	no	minor	0.500255	0.000375742	no
ZNF326	chr1	90486412;90493026	2557;2558	alt;alt	35;38	27;36	major;major	0.562556	0.205931	0.686543	0.602782	0.944378	no	major;major	0.562556	0.362796	0.806	0.602782	1	no	major;major	0.500745	0.000332026	no
GFI1	chr1	92941357	2564	ref	8	11	minor	0.60487	0.507727	0.896935	NA	NA	no	minor	0.60487	0.507727	0.88217	NA	NA	no	minor	0.500029	0.00038431	no
EVI5	chr1	93073228	2568	alt	4	7	minor	0.609859	0.562722	0.91328	NA	NA	no	minor	0.609859	0.562722	0.901366	NA	NA	no	minor	0.500647	0.000409822	no
FAM69A	chr1	93308689	2579	alt	7	12	minor	0.605934	0.387771	0.842627	NA	NA	no	minor	0.605934	0.387771	0.83219	NA	NA	no	minor	0.500855	0.000423236	no
BCAR3	chr1	94048485	2581	alt	7	3	major	0.725218	0.217573	0.691909	NA	NA	no	major	0.725218	0.217573	0.695364	NA	NA	no	major	0.501362	0.000513322	no
DNTTIP2	chr1	94342061	2583	ref	45	18	major	0.690961	0.006568	0.0949948	NA	NA	no	major	0.690961	0.006568	0.0912467	NA	NA	no	major	0.659426	1	no
PTBP2	chr1	97272456;97279692	2589;2590	alt;alt	6;9	6;10	major;major	0.510539	0.943179	1	0.893245	0.985583	no	major;major	0.510539	1	1	0.893245	1	no	minor;minor	0.500116	0.000377925	no
DPYD	chr1	97981395;97981421	328;328	alt;ref	16;16	1;1	major;major	0.941176	0.000417	0.010783	NA	NA	yes	major;major	0.941176	0.000417	0.0106752	NA	NA	yes	major;major	0.801256	1	yes
AGL	chr1	100336361;100388503;100388748	1344;1345;1346	ref;ref;ref	11;8;12	5;19;11	minor;minor;minor	0.555733	0.404522	0.848677	0.0522386	0.503485	no	major;minor;minor	0.635652	0.1209	0.554448	0.311285	1	no	minor;minor;minor	0.500365	0.000417727	no
DBT	chr1	100661355	1347	ref	9	5	major	0.616896	0.444591	0.869483	NA	NA	no	major	0.616896	0.444591	0.858336	NA	NA	no	major	0.500943	0.000396297	no
EXTL2	chr1	101338324;101338482;101360215	1349;1350;1351	alt;alt;alt	10;10;6	11;10;9	minor;minor;minor	0.50973	0.857385	0.996428	0.85586	0.982643	no	major;major;minor	0.530208	0.945616	1	0.92626	1	no	minor;minor;minor	0.500475	0.000350947	no
S1PR1	chr1	101704532	1352	alt	13	16	minor	0.525902	0.860966	0.996428	NA	NA	no	minor	0.525902	0.860966	0.993685	NA	NA	no	minor	0.500318	0.000410542	no
STXBP3	chr1	109338861	1373	ref	18	16	major	0.503653	1	1	NA	NA	no	major	0.503653	1	1	NA	NA	no	minor	0.500362	0.000364306	no
CLCC1	chr1	109473605;109474221;109479978	1374;1376;1377	alt;alt;alt	7;6;23	9;4;27	major;major;major	0.500819	0.982265	1	0.720397	0.952833	no	minor;major;minor	0.534927	0.913383	1	0.842588	1	no	minor;minor;minor	0.500309	0.000355431	no
TMEM167B	chr1	109637229;109639190	1379;1380	ref;ref	73;34	67;18	major;major	0.53951	0.365361	0.822625	0.152953	0.645818	no	minor;major	0.544616	0.500561	0.88217	0.177758	1	no	major;major	0.502433	0.000434369	no
GNAI3	chr1	110091282;110136458	1386;1387	ref;alt	8;9	7;10	major;major	0.502968	0.949249	1	0.971543	0.98824	no	major;major	0.502968	1	1	0.971543	1	no	major;major	0.500195	0.000344243	no
GSTM4	chr1	110201699	1390	alt	5	30	minor	0.838213	0.000166	0.0049414	NA	NA	yes	minor	0.838213	0.000166	0.00512	NA	NA	yes	minor	0.728389	1	yes
KCNA3	chr1	111215472	1395	alt	8	7	major	0.559893	0.802652	0.993588	NA	NA	no	major	0.559893	0.802652	0.98693	NA	NA	no	minor	0.500258	0.000359818	no
CD53	chr1	111415841	1396	alt	440	419	major	0.537268	0.307903	0.785874	NA	NA	no	major	0.537268	0.307903	0.77051	NA	NA	no	major	0.501097	0.000309292	no
DRAM2	chr1	111660540	1399	alt	9	4	major	0.717141	0.175475	0.634472	NA	NA	no	major	0.717141	0.175475	0.637436	NA	NA	no	major	0.501767	0.000551558	no
CEPT1	chr1	111682307;111726869	1400;1401	alt;ref	39;100	14;49	major;major	0.683195	1.7e-05	0.00068	0.198897	0.701843	no	major;major	0.683195	2.6e-05	0.000964638	0.198897	1	no	major;major	0.681372	1	no
DENND2D	chr1	111741322	1402	ref	12	52	minor	0.832141	0	0	NA	NA	yes	minor	0.832141	0	0	NA	NA	yes	minor	0.715424	1	yes
CHI3L2	chr1	111786012	1403	alt	1	52	minor	0.972455	0	0	NA	NA	yes	minor	0.972455	0	0	NA	NA	yes	minor	0.819689	1	yes
FAM212B	chr1	112266300;112266366	380;380	ref;ref	4;4	9;9	minor;minor	0.741357	0.105271	0.510405	NA	NA	no	minor;minor	0.741357	0.105271	0.518113	NA	NA	no	minor;minor	0.501309	0.000461649	no
DDX20	chr1	112309123;112309331	1411;1412	ref;ref	14;13	15;14	minor;minor	0.543736	0.587714	0.920776	0.993193	0.998505	no	minor;minor	0.543736	0.803342	0.98704	0.993193	1	no	major;major	0.50017	0.000352413	no
MOV10	chr1	113236681;113237171;113239382;113241052;113243048	1420;1421;1422;1423;1424	ref;ref;ref;ref;ref	14;16;9;31;20	13;5;15;19;15	major;major;major;major;major	0.548249	0.259465	0.742391	0.143581	0.63041	no	minor;major;minor;major;major	0.598294	0.18495	0.659571	0.572244	1	no	major;major;major;major;major	0.502416	0.000509112	no
HIPK1	chr1	114515717;114519351	1430;1431	alt;alt	9;27	11;31	minor;minor	0.513087	0.845068	0.996428	0.919018	0.986849	no	minor;minor	0.513087	0.984627	1	0.919018	1	no	minor;minor	0.500395	0.00034185	no
NRAS	chr1	115249843	1433	ref	19	12	major	0.587556	0.399486	0.848677	NA	NA	no	major	0.587556	0.399486	0.839188	NA	NA	no	major	0.50117	0.000389352	no
VANGL1	chr1	116206423	1435	ref	5	11	minor	0.712082	0.14355	0.576833	NA	NA	no	minor	0.712082	0.14355	0.584025	NA	NA	no	minor	0.501418	0.000457227	no
TTF2	chr1	117617705;117618067;117644058	1451;1452;1453	ref;ref;ref	38;35;40	24;42;38	minor;minor;minor	0.503179	0.948079	1	0.258811	0.76525	no	major;minor;minor	0.555286	0.436963	0.854227	0.707541	1	no	major;major;major	0.500744	0.000377254	no
FAM46C	chr1	118165691;118166877;118167199;118168234;118169463	1462;1463;1464;1465;1466	alt;alt;alt;alt;alt	9;8;3;5;12	21;16;7;6;13	minor;minor;minor;minor;minor	0.60478	0.050879	0.359719	0.696136	0.952833	no	minor;minor;minor;minor;major	0.607702	0.293013	0.759277	0.736609	1	no	minor;minor;minor;minor;minor	0.506417	0.00133701	no
WARS2	chr1	119574587;119575170;119575232;119575297	1481;1236;1236;1236	alt;alt;alt;ref	1;5;5;5	10;18;18;18	minor;minor;minor;minor	0.804858	0.000569	0.0140062	0.443426	0.901122	yes	minor;minor;minor;minor	0.804858	0.001074	0.0233003	0.443426	1	yes	minor;minor;minor;minor	0.740676	1	yes
CHD1L	chr1	146759320	1512	ref	21	27	minor	0.587784	0.291205	0.770268	NA	NA	no	minor	0.587784	0.291205	0.758098	NA	NA	no	minor	0.500499	0.000362962	no
OTUD7B	chr1	149913228	1517	alt	11	4	major	0.756951	0.075865	0.424977	NA	NA	no	major	0.756951	0.075865	0.434484	NA	NA	no	major	0.503816	0.000900804	no
ANP32E	chr1	150192450;150199123	1521;1522	ref;alt	24;133	36;150	minor;minor	0.536989	0.320358	0.799396	0.154755	0.645818	no	minor;minor	0.536989	0.51201	0.886238	0.154755	1	no	minor;minor	0.501952	0.000391035	no
APH1A	chr1	150238699	1523	alt	58	76	minor	0.542081	0.443489	0.869483	NA	NA	no	minor	0.542081	0.443489	0.858336	NA	NA	no	minor	0.50119	0.00041668	no
MRPS21	chr1	150266559	1525	alt	18	8	major	0.716189	0.039143	0.310236	NA	NA	no	major	0.716189	0.039143	0.310236	NA	NA	no	major	0.504205	0.00107856	no
RPRD2	chr1	150337289;150429944;150445819;150447398;150447462;150448666;150448707;150448766	1526;1527;1528;922;922;923;923;923	alt;alt;ref;ref;ref;alt;alt;alt	8;16;9;17;17;13;13;13	8;24;8;15;15;9;9;9	major;major;major;major;major;major;major;major	0.505954	0.883421	1	0.559117	0.944378	no	major;minor;major;minor;minor;major;major;major	0.561342	0.758646	0.983229	0.850047	1	no	major;major;major;major;major;major;major;major	0.500106	0.000350841	no
ECM1	chr1	150484987	1530	ref	7	3	major	0.674264	0.359593	0.814766	NA	NA	no	major	0.674264	0.359593	0.80188	NA	NA	no	major	0.501554	0.000477758	no
MCL1	chr1	150547747;150552042	1532;1533	alt;ref	297;66	281;46	major;major	0.546601	0.139516	0.567066	0.713473	0.952833	no	major;major	0.546601	0.247412	0.723369	0.713473	1	no	major;major	0.502183	0.000364081	no
GOLPH3L	chr1	150618961	1536	alt	4	12	minor	0.726305	0.092534	0.476634	NA	NA	no	minor	0.726305	0.092534	0.480233	NA	NA	no	minor	0.502449	0.000670984	no
ARNT	chr1	150782797	1541	alt	5	13	minor	0.698034	0.116172	0.537278	NA	NA	no	minor	0.698034	0.116172	0.544372	NA	NA	no	minor	0.502368	0.000644276	no
PIP5K1A	chr1	151221013	1549	ref	31	13	major	0.680829	0.035358	0.29573	NA	NA	no	major	0.680829	0.035358	0.293822	NA	NA	no	major	0.587705	1	no
RFX5	chr1	151314418	1550	ref	24	52	minor	0.707607	0.001562	0.0325099	NA	NA	yes	minor	0.707607	0.001562	0.0316876	NA	NA	yes	minor	0.580933	1	no
DENND4B	chr1	153909069	1568	alt	22	32	minor	0.567404	0.389648	0.842627	NA	NA	no	minor	0.567404	0.389648	0.83219	NA	NA	no	minor	0.501332	0.000406467	no
CRTC2	chr1	153920286;153920564;153926078	1569;1570;1571	alt;alt;alt	31;56;37	40;83;35	minor;minor;minor	0.531866	0.368836	0.826813	0.426358	0.888014	no	minor;minor;major	0.553625	0.371302	0.81451	0.892542	1	no	minor;minor;minor	0.502204	0.000485029	no
SLC39A1	chr1	153932212	1572	alt	42	64	minor	0.57891	0.191667	0.665239	NA	NA	no	minor	0.57891	0.191667	0.672853	NA	NA	no	minor	0.502493	0.000644513	no
CREB3L4	chr1	153941514	1574	alt	3	8	minor	0.70232	0.243859	0.72556	NA	NA	no	minor	0.70232	0.243859	0.721885	NA	NA	no	minor	0.501042	0.00046784	no
C1orf43	chr1	154179679	1580	alt	24	33	minor	0.553683	0.475719	0.880684	NA	NA	no	minor	0.553683	0.475719	0.869046	NA	NA	no	minor	0.500865	0.00040516	no
UBAP2L	chr1	154243097;154243115	1208;1208	ref;ref	60;60	63;63	minor;minor	0.562476	0.266092	0.745093	NA	NA	no	minor;minor	0.562476	0.266092	0.735722	NA	NA	no	minor;minor	0.500176	0.000336669	no
HAX1	chr1	154245142	1581	ref	16	27	minor	0.652545	0.067339	0.403864	NA	NA	no	minor	0.652545	0.067339	0.41393	NA	NA	no	minor	0.502103	0.000498458	no
UBE2Q1	chr1	154522248;154522394	1587;1588	ref;alt	21;7	9;5	major;major	0.655666	0.05913	0.385527	0.681562	0.948581	no	major;major	0.655666	0.105999	0.518113	0.681562	1	no	major;major	0.505504	0.0011998	no
ADAR	chr1	154555733;154556425;154556663	1590;1591;1592	ref;ref;ref	226;154;213	215;112;178	major;major;major	0.518048	0.449646	0.871979	0.531044	0.944378	no	minor;major;major	0.527183	0.62058	0.922046	0.763587	1	no	major;major;major	0.504084	0.000686996	no
KCNN3	chr1	154744807;154744852;154832290;154832304	558;558;559;559	ref;ref;alt;ref	55;55;23;23	45;45;33;33	minor;minor;minor;minor	0.535164	0.451142	0.872958	0.352665	0.848	no	minor;minor;minor;minor	0.535164	0.684318	0.950472	0.352665	1	no	major;major;major;major	0.500118	0.00036505	no
PMVK	chr1	154909268	1593	ref	10	9	minor	0.500007	1	1	NA	NA	no	minor	0.500007	1	1	NA	NA	no	major	0.500381	0.000379761	no
PBXIP1	chr1	154917314;154919080	1594;1595	ref;ref	67;13	75;12	minor;minor	0.543733	0.354848	0.814766	0.68498	0.948581	no	minor;minor	0.543733	0.528161	0.89413	0.68498	1	no	minor;minor	0.500665	0.000333712	no
SHC1	chr1	154938235	1597	ref	18	13	major	0.555029	0.61357	0.927144	NA	NA	no	major	0.555029	0.61357	0.921166	NA	NA	no	major	0.500375	0.00036469	no
ZBTB7B	chr1	154987526;154990297	1599;1600	ref;ref	23;14	16;23	minor;minor	0.539484	0.527657	0.905818	0.090047	0.57939	no	major;minor	0.604798	0.186728	0.66095	0.504567	1	no	minor;minor	0.500274	0.000388563	no
ADAM15	chr1	155026942	1601	alt	5	6	minor	0.518274	1	1	NA	NA	no	minor	0.518274	1	1	NA	NA	no	minor	0.500293	0.000374257	no
GON4L	chr1	155735012	1614	alt	17	19	minor	0.502056	1	1	NA	NA	no	minor	0.502056	1	1	NA	NA	no	major	0.50033	0.000352659	no
SYT11	chr1	155829511	1615	alt	11	4	major	0.756951	0.075865	0.424977	NA	NA	no	major	0.756951	0.075865	0.434484	NA	NA	no	major	0.503803	0.000770127	no
ARHGEF2	chr1	155917389	1618	alt	54	108	minor	0.642688	0.004576	0.0740468	NA	NA	no	minor	0.642688	0.004576	0.0719922	NA	NA	no	minor	0.623355	1	no
LMNA	chr1	156104292;156107534	1622;1623	ref;alt	109;26	71;7	major;major	0.632956	0.002006	0.0395028	0.0206552	0.34335	no	major;major	0.632956	0.003944	0.0651396	0.0206552	1	no	major;major	0.653735	1	no
SEMA4A	chr1	156128220;156146218	1624;1625	ref;ref	109;41	83;45	major;major	0.508933	0.815793	0.994491	0.249662	0.749824	no	major;minor	0.544789	0.413259	0.840547	0.943937	1	no	major;major	0.501247	0.000387569	no
C1orf85	chr1	156264648	1627	ref	14	19	minor	0.601167	0.326687	0.802609	NA	NA	no	minor	0.601167	0.326687	0.78307	NA	NA	no	minor	0.500379	0.00037228	no
IFI16	chr1	158979950;158988270	1642;1644	ref;ref	127;123	77;141	major;major	0.514383	0.655272	0.947203	0.0149003	0.269802	no	major;minor	0.577306	0.032434	0.27683	0.544649	1	no	major;major	0.503769	0.00390029	no
IGSF8	chr1	160061384;160062340	1651;1652	ref;ref	18;9	12;4	major;major	0.603095	0.213523	0.691909	0.612944	0.944567	no	major;major	0.603095	0.346204	0.797016	0.612944	1	no	major;major	0.502492	0.000482983	no
PEX19	chr1	160248443	1653	ref	25	13	major	0.633257	0.133257	0.567066	NA	NA	no	major	0.633257	0.133257	0.578885	NA	NA	no	major	0.502932	0.00077497	no
SLAMF7	chr1	160723957	1660	ref	104	86	major	0.522251	0.662591	0.951336	NA	NA	no	major	0.522251	0.662591	0.943911	NA	NA	no	major	0.501343	0.000394547	no
LY9	chr1	160771761	1661	ref	3	7	minor	0.725218	0.217573	0.691909	NA	NA	no	minor	0.725218	0.217573	0.695364	NA	NA	no	minor	0.500958	0.0004478	no
F11R	chr1	160970089	1664	ref	47	43	minor	0.503096	1	1	NA	NA	no	minor	0.503096	1	1	NA	NA	no	major	0.500466	0.000339124	no
USP21	chr1	161130701	1668	alt	13	10	major	0.591033	0.431041	0.861409	NA	NA	no	major	0.591033	0.431041	0.848819	NA	NA	no	major	0.500169	0.000364983	no
NDUFS2	chr1	161184097	1671	alt	30	40	minor	0.546199	0.5271	0.905818	NA	NA	no	minor	0.546199	0.5271	0.89413	NA	NA	no	minor	0.500726	0.000381661	no
FCRLA	chr1	161683136	1677	ref	277	262	minor	0.511178	0.771454	0.991252	NA	NA	no	minor	0.511178	0.771454	0.983527	NA	NA	no	major	0.500703	0.00032926	no
ATF6	chr1	161751741	1678	alt	29	38	minor	0.541894	0.58895	0.922148	NA	NA	no	minor	0.541894	0.58895	0.914874	NA	NA	no	minor	0.500395	0.000362928	no
UHMK1	chr1	162492874;162495325	1679;1680	alt;ref	27;45	22;29	major;major	0.580285	0.11547	0.537278	0.942865	0.987689	no	major;major	0.580285	0.211481	0.695364	0.942865	1	no	major;major	0.50178	0.000465678	no
MGST3	chr1	165624799	1696	ref	2	8	minor	0.822374	0.060088	0.385527	NA	NA	no	minor	0.822374	0.060088	0.389431	NA	NA	no	minor	0.502356	0.000707277	no
ALDH9A1	chr1	165631506	1697	alt	9	11	minor	0.523797	1	1	NA	NA	no	minor	0.523797	1	1	NA	NA	no	minor	0.500236	0.000368938	no
UCK2	chr1	165877575;165877789;165879622	1704;1705;1706	ref;ref;alt	5;11;14	17;3;23	minor;minor;minor	0.588425	0.164975	0.621456	0.00596309	0.15504	no	minor;major;minor	0.693041	0.006594	0.0912467	0.296318	1	no	minor;minor;minor	0.50325	0.120069	no
RCSD1	chr1	167674653	1711	ref	40	50	minor	0.580648	0.205905	0.686543	NA	NA	no	minor	0.580648	0.205905	0.694326	NA	NA	no	minor	0.500977	0.000394719	no
MPZL1	chr1	167758060;167758651;167758901;167759281;167759573	1712;1714;1715;1716;1717	ref;alt;alt;alt;alt	8;16;17;20;13	6;17;7;19;9	major;major;major;major;major	0.582453	0.073155	0.422747	0.554237	0.944378	no	major;major;major;major;major	0.582453	0.456269	0.865095	0.554237	1	no	major;major;major;major;major	0.500895	0.000367756	no
DCAF6	chr1	168013850	1722	alt	44	43	major	0.531063	0.64466	0.943172	NA	NA	no	major	0.531063	0.64466	0.936276	NA	NA	no	major	0.500309	0.000365881	no
KIFAP3	chr1	169951997	1731	alt	15	22	minor	0.569211	0.447119	0.871979	NA	NA	no	minor	0.569211	0.447119	0.860952	NA	NA	no	minor	0.501165	0.000394207	no
FMO4	chr1	171311003	1733	alt	5	6	minor	0.518274	1	1	NA	NA	no	minor	0.518274	1	1	NA	NA	no	minor	0.500213	0.00039677	no
PRRC2C	chr1	171526910	1734	alt	56	36	major	0.633276	0.031583	0.271317	NA	NA	no	major	0.633276	0.031583	0.27315	NA	NA	no	major	0.503486	0.00072096	no
VAMP4	chr1	171669823	1735	ref	15	12	major	0.529686	0.855295	0.996428	NA	NA	no	major	0.529686	0.855295	0.993685	NA	NA	no	major	0.500302	0.000394647	no
METTL13	chr1	171750854;171751051;171751236;171755182;171763549;171765964;171766564	1736;1737;1738;1739;1740;1741;1742	ref;ref;ref;ref;ref;ref;ref	12;11;20;12;21;28;15	10;13;23;4;28;21;8	major;major;major;major;major;major;major	0.503722	0.91875	1	0.314749	0.818186	no	major;minor;minor;major;minor;major;major	0.581353	0.35314	0.80188	0.918138	1	no	major;major;major;major;major;major;major	0.500991	0.00033946	no
PIGC	chr1	172411496	1745	alt	8	10	minor	0.529241	0.824184	0.996428	NA	NA	no	minor	0.529241	0.824184	0.99108	NA	NA	no	minor	0.500335	0.000382528	no
C1orf9	chr1	172547465	1746	ref	15	12	major	0.529686	0.855295	0.996428	NA	NA	no	major	0.529686	0.855295	0.993685	NA	NA	no	major	0.500246	0.0003877	no
RABGAP1L	chr1	174188285;174961501;174961987	1752;1754;1755	ref;ref;ref	22;7;16	17;13;8	major;major;major	0.515608	0.810351	0.993962	0.134237	0.630166	no	major;minor;major	0.603228	0.246983	0.723369	0.596987	1	no	major;major;major	0.500771	0.000383114	no
CACYBP	chr1	174969271	1757	ref	24	23	minor	0.514935	0.893768	1	NA	NA	no	minor	0.514935	0.893768	1	NA	NA	no	major	0.500101	0.000370149	no
KIAA0040	chr1	175126223;175126524;175126721;175127534;175127771;175128711;175128726;175129691;175130204;175135829;175161849	1759;1761;1762;1763;1764;564;564;1765;1766;1767;1768	alt;alt;alt;alt;alt;ref;alt;ref;alt;ref;alt	8;6;11;16;23;50;50;46;20;30;30	6;5;7;11;24;36;36;28;21;19;16	major;major;major;major;major;major;major;major;major;major;major	0.586283	0.001553	0.0325099	0.959354	0.987689	no	major;major;major;major;major;major;major;major;major;major;major	0.586283	0.113495	0.541865	0.959354	1	no	major;major;major;major;major;major;major;major;major;major;major	0.509278	0.00269464	no
FAM20B	chr1	179012947;179042092;179042981;179043553;179045473	1770;1771;1773;1774;1776	alt;alt;alt;alt;alt	20;10;13;13;16	17;6;12;11;15	major;major;major;major;major	0.567502	0.148866	0.589005	0.974229	0.98824	no	major;major;major;major;major	0.567502	0.676821	0.950472	0.974229	1	no	major;major;major;major;major	0.500597	0.000328119	no
TOR3A	chr1	179055020	1777	alt	60	60	major	0.525246	0.654173	0.94664	NA	NA	no	major	0.525246	0.654173	0.938724	NA	NA	no	major	0.500241	0.000344864	no
SOAT1	chr1	179310262	1779	alt	9	12	minor	0.545382	0.833938	0.996428	NA	NA	no	minor	0.545382	0.833938	0.992506	NA	NA	no	minor	0.50021	0.000378678	no
TOR1AIP2	chr1	179813352;179813499;179831963	1789;1790;1792	alt;alt;alt	12;7;15	9;13;10	major;major;major	0.540415	0.554811	0.91328	0.248161	0.749824	no	major;minor;major	0.616191	0.230625	0.710471	0.979737	1	no	major;major;major	0.500446	0.000371927	no
TOR1AIP1	chr1	179852074;179876988;179887681;179887932;179888228	1793;1794;1795;1796;1797	ref;ref;ref;ref;ref	10;37;9;16;11	4;36;7;19;3	major;major;major;major;major	0.526696	0.545285	0.910587	0.216793	0.727907	no	major;minor;major;minor;major	0.575066	0.465937	0.869046	0.511851	1	no	major;major;major;major;major	0.501719	0.000377432	no
CEP350	chr1	179989742;180053158;180081856	1798;1800;1801	ref;ref;alt	22;12;18	30;19;9	minor;minor;minor	0.537108	0.47745	0.880684	0.0326834	0.430403	no	minor;minor;major	0.635224	0.031358	0.272306	0.783242	1	no	minor;minor;minor	0.500079	0.000376138	no
QSOX1	chr1	180124288;180165699;180167090	1802;1803;1804	alt;ref;ref	3;19;2	11;18;8	minor;minor;minor	0.628906	0.054038	0.369295	0.12944	0.62728	no	minor;minor;minor	0.628906	0.169006	0.631144	0.12944	1	no	minor;minor;minor	0.503993	0.000867708	no
ACBD6	chr1	180471663	1807	alt	14	8	major	0.66143	0.157206	0.604275	NA	NA	no	major	0.66143	0.157206	0.610694	NA	NA	no	major	0.501203	0.000436868	no
STX6	chr1	180945052	1809	alt	14	19	minor	0.550158	0.626131	0.93459	NA	NA	no	minor	0.550158	0.626131	0.924925	NA	NA	no	minor	0.500511	0.000371011	no
MR1	chr1	181021483;181025110;181027559;181027925;181028123;181029805;181029857	1811;1812;1814;1815;1816;669;669	ref;alt;alt;ref;ref;alt;ref	15;12;11;14;9;29;29	9;14;15;12;12;41;41	minor;minor;minor;minor;minor;minor;minor	0.533647	0.388082	0.842627	0.755887	0.965663	no	major;minor;minor;major;minor;minor;minor	0.563035	0.665112	0.944673	0.977512	1	no	minor;minor;minor;minor;minor;minor;minor	0.500468	0.000363238	no
RNASEL	chr1	182554557	1819	ref	8	11	minor	0.60487	0.507727	0.896935	NA	NA	no	minor	0.60487	0.507727	0.88217	NA	NA	no	minor	0.500251	0.00038618	no
RGS16	chr1	182568729	1821	alt	11	20	minor	0.620192	0.23735	0.723352	NA	NA	no	minor	0.620192	0.23735	0.717374	NA	NA	no	minor	0.501822	0.000475416	no
LAMC1	chr1	182993025;183072590;183085755;183086757;183093875;183094547;183099560;183105534;183105705;183112041;183112412;183112505;183112566;183113862;183113952;183114119;183114146;183114634	1822;1823;1824;1825;1826;1827;1828;1829;1830;1831;589;589;589;590;590;591;591;1833	ref;ref;ref;ref;ref;ref;ref;ref;ref;ref;ref;ref;ref;ref;ref;ref;ref;ref	9;42;26;23;34;44;54;43;24;24;19;19;19;34;34;22;22;16	4;21;26;13;23;24;17;26;23;22;19;19;19;19;19;14;14;1	major;major;major;major;major;major;major;major;major;major;major;major;major;major;major;major;major;major	0.592914	2.3e-05	0.000878806	0.0218963	0.34692	no	major;major;minor;major;major;major;major;major;minor;minor;minor;minor;minor;major;major;major;major;major	0.608472	0.000774	0.0175349	0.14652	1	no	major;major;major;major;major;major;major;major;major;major;major;major;major;major;major;major;major;major	0.621787	1	no
EDEM3	chr1	184661642;184662181;184663537;184663581;184675814;184677464	1837;1838;334;334;1839;1840	alt;alt;alt;alt;alt;alt	37;10;14;14;33;28	36;23;27;27;34;41	minor;minor;minor;minor;minor;minor	0.543567	0.190759	0.664412	0.316456	0.818186	no	major;minor;minor;minor;major;minor	0.567749	0.309356	0.771882	0.678184	1	no	minor;minor;minor;minor;minor;minor	0.503799	0.000658278	no
FAM129A	chr1	184760913	1841	ref	20	20	minor	0.525657	0.770836	0.991252	NA	NA	no	minor	0.525657	0.770836	0.983229	NA	NA	no	major	0.500305	0.000328537	no
TRMT1L	chr1	185126044	1845	ref	13	14	minor	0.544428	0.716447	0.973897	NA	NA	no	minor	0.544428	0.716447	0.963796	NA	NA	no	minor	0.500183	0.000370644	no
SWT1	chr1	185171869	1847	ref	6	5	major	0.518274	1	1	NA	NA	no	major	0.518274	1	1	NA	NA	no	major	0.50036	0.000369235	no
IVNS1ABP	chr1	185265711;185267114	1849;1850	ref;ref	12;45	11;72	minor;minor	0.611774	0.024324	0.228093	0.262033	0.77015	no	minor;minor	0.611774	0.044172	0.333197	0.262033	1	no	minor;minor	0.501971	0.000731457	no
TROVE2	chr1	193054485	1856	alt	10	13	minor	0.539237	0.841876	0.996428	NA	NA	no	minor	0.539237	0.841876	0.993685	NA	NA	no	major	0.500012	0.000363841	no
DENND1B	chr1	197474654;197478149	1875;1877	alt;alt	4;11	6;6	major;major	0.582138	0.397831	0.848677	0.244989	0.749824	no	minor;major	0.635283	0.337562	0.789282	0.620081	1	no	major;major	0.500711	0.000373621	no
KIF14	chr1	200521131;200522269;200522351;200522566;200534248;200558363	1886;576;576;1888;1889;1890	alt;alt;alt;alt;alt;alt	5;6;6;9;10;10	7;10;10;15;10;7	minor;minor;minor;minor;minor;minor	0.519588	0.740288	0.987827	0.743592	0.962354	no	minor;minor;minor;minor;major;major	0.575176	0.741282	0.976174	0.987976	1	no	minor;minor;minor;minor;minor;minor	0.500976	0.000377954	no
KIF21B	chr1	200940180;200941716;200942385	1897;1898;1899	alt;alt;ref	13;6;11	20;10;5	minor;minor;minor	0.523515	0.727684	0.978399	0.265195	0.774371	no	minor;minor;major	0.605612	0.30305	0.765571	0.883963	1	no	minor;minor;minor	0.500632	0.000398973	no
TMEM9	chr1	201104589	1900	alt	11	19	minor	0.608186	0.302594	0.778541	NA	NA	no	minor	0.608186	0.302594	0.765455	NA	NA	no	minor	0.500764	0.000443381	no
CSRP1	chr1	201453289	1906	alt	12	21	minor	0.611329	0.254724	0.742391	NA	NA	no	minor	0.611329	0.254724	0.734631	NA	NA	no	minor	0.501833	0.000439821	no
IPO9	chr1	201845432;201846546	1910;1911	alt;alt	44;3	39;8	major;major	0.518369	0.757771	0.991252	0.133003	0.62728	no	major;minor	0.575861	0.304678	0.766396	0.405599	1	no	major;major	0.500003	0.000352759	no
TIMM17A	chr1	201934578;201938995	1913;1914	ref;alt	47;45	52;45	minor;minor	0.513939	0.74895	0.991252	0.378533	0.867574	no	minor;major	0.538346	0.615074	0.921351	0.769337	1	no	minor;minor	0.500168	0.000315914	no
PTPN7	chr1	202117002	1917	ref	31	29	minor	0.508793	0.908265	1	NA	NA	no	minor	0.508793	0.908265	1	NA	NA	no	major	0.500288	0.000342513	no
KDM5B	chr1	202705455;202715284;202718202;202733238	1924;1925;1926;1927	alt;alt;alt;alt	6;16;13;20	5;9;12;14	major;major;major;major	0.604271	0.06035	0.38624	0.873285	0.982643	no	major;major;major;major	0.604271	0.267741	0.735722	0.873285	1	no	major;major;major;major	0.501565	0.000368514	no
LAX1	chr1	203744258	1936	alt	24	39	minor	0.594174	0.215168	0.691909	NA	NA	no	minor	0.594174	0.215168	0.695364	NA	NA	no	minor	0.501873	0.000540032	no
ZBED6	chr1	203768328;203769532	1937;1938	ref;ref	15;25	9;11	major;major	0.641601	0.046256	0.337366	0.597806	0.944378	no	major;major	0.641601	0.083352	0.459523	0.597806	1	no	major;major	0.5121	0.0230693	no
PPP1R15B	chr1	204372617	1940	ref	5	6	minor	0.572518	0.770537	0.991252	NA	NA	no	minor	0.572518	0.770537	0.983229	NA	NA	no	minor	0.500011	0.000365388	no
MDM4	chr1	204519187;204525132;204525568;204526721	1944;1945;1946;1947	alt;ref;alt;alt	52;15;14;8	58;18;24;15	minor;minor;minor;minor	0.552354	0.186802	0.659075	0.658102	0.946546	no	minor;minor;minor;minor	0.552354	0.606798	0.917545	0.658102	1	no	minor;minor;minor;minor	0.502232	0.000386176	no
MFSD4	chr1	205570406	1957	ref	4	9	minor	0.717141	0.175475	0.634472	NA	NA	no	minor	0.717141	0.175475	0.637436	NA	NA	no	minor	0.501247	0.000438423	no
ELK4	chr1	205580316;205584387;205589574	1962;1964;1965	ref;ref;ref	29;11;34	33;17;29	minor;minor;minor	0.543785	0.326054	0.802609	0.481895	0.923721	no	minor;minor;major	0.555209	0.547567	0.898071	0.635988	1	no	minor;minor;minor	0.500453	0.000339616	no
C1orf186	chr1	206239403;206239415	162;162	alt;alt	6;6	8;8	minor;minor	0.518152	1	1	NA	NA	no	minor;minor	0.518152	1	1	NA	NA	no	minor;minor	0.500383	0.000379145	no
IKBKE	chr1	206650065	1967	ref	3	15	minor	0.853253	0.004465	0.0728051	NA	NA	no	minor	0.853253	0.004465	0.0709963	NA	NA	no	minor	0.605169	1	no
IL10	chr1	206941864	1970	ref	6	7	minor	0.565238	0.788237	0.991252	NA	NA	no	minor	0.565238	0.788237	0.984966	NA	NA	no	minor	0.500154	0.000396105	no
FAIM3	chr1	207078331	1975	ref	326	420	minor	0.587796	0.01646	0.181435	NA	NA	no	minor	0.587796	0.01646	0.182768	NA	NA	no	minor	0.50306	0.00144831	no
YOD1	chr1	207221612	1982	alt	5	5	major	0.527428	1	1	NA	NA	no	major	0.527428	1	1	NA	NA	no	major	0.500033	0.000421244	no
PFKFB2	chr1	207238419	1984	ref	3	7	minor	0.725218	0.217573	0.691909	NA	NA	no	minor	0.725218	0.217573	0.695364	NA	NA	no	minor	0.500634	0.000402723	no
CR2	chr1	207653364;207653395	270;270	alt;ref	36;36	40;40	minor;minor	0.526316	0.763866	0.991252	NA	NA	no	minor;minor	0.526316	0.763866	0.983229	NA	NA	no	minor;minor	0.500286	0.000364701	no
NEK2	chr1	211836752	1998	ref	15	21	minor	0.608612	0.275345	0.756312	NA	NA	no	minor	0.608612	0.275345	0.744728	NA	NA	no	minor	0.500568	0.000391573	no
LPGAT1	chr1	211920085;211920314;211920427;211921767;211922014;211922355	2002;614;614;2003;2004;2005	ref;ref;ref;alt;ref;alt	16;26;26;23;6;10	14;18;18;18;10;14	major;major;major;major;major;major	0.509179	0.831806	0.996428	0.59603	0.944378	no	major;major;major;major;minor;minor	0.560558	0.706082	0.957907	0.925612	1	no	major;major;major;major;major;major	0.500903	0.000353219	no
DTL	chr1	212273606;212277107	2006;2007	ref;alt	18;10	26;13	minor;minor	0.588486	0.191776	0.665239	0.569936	0.944378	no	minor;minor	0.588486	0.335373	0.789282	0.569936	1	no	minor;minor	0.501317	0.0003999	no
TMEM206	chr1	212538456	2009	alt	35	18	major	0.684384	0.016663	0.181435	NA	NA	no	major	0.684384	0.016663	0.182985	NA	NA	no	major	0.507638	0.00528128	no
ATF3	chr1	212793505	2010	alt	5	17	minor	0.750112	0.037975	0.306675	NA	NA	no	minor	0.750112	0.037975	0.306675	NA	NA	no	minor	0.511899	0.0824882	no
CENPF	chr1	214787130;214814571;214820099;214826196;214837110	2024;2025;2026;2027;2028	ref;ref;ref;alt;alt	9;5;25;27;22	10;18;20;32;20	minor;minor;minor;minor;minor	0.534691	0.382865	0.839875	0.0810427	0.555252	no	minor;minor;major;minor;major	0.57085	0.447601	0.860952	0.205603	1	no	minor;minor;minor;minor;minor	0.501043	0.000372872	no
KCTD3	chr1	215793834	2029	alt	6	14	minor	0.675488	0.139448	0.567066	NA	NA	no	minor	0.675488	0.139448	0.578913	NA	NA	no	minor	0.501977	0.000543316	no
DUSP10	chr1	221912361;221912808	2035;2036	ref;ref	29;15	21;14	major;major	0.530447	0.647404	0.943172	0.617107	0.944652	no	major;minor	0.537042	0.808858	0.988309	0.714984	1	no	major;major	0.500776	0.000347224	no
MIA3	chr1	222833538	2040	alt	18	8	major	0.716189	0.039143	0.310236	NA	NA	no	major	0.716189	0.039143	0.310236	NA	NA	no	major	0.5054	0.00136933	no
CAPN2	chr1	223905532	2043	ref	6	4	major	0.572916	0.761396	0.991252	NA	NA	no	major	0.572916	0.761396	0.983229	NA	NA	no	major	0.500479	0.000396237	no
TP53BP2	chr1	223980207	2047	alt	8	5	major	0.641495	0.419366	0.848677	NA	NA	no	major	0.641495	0.419366	0.840547	NA	NA	no	major	0.50094	0.000432694	no
DEGS1	chr1	224380234;224381107	2050;2052	alt;alt	44;7	59;7	minor;minor	0.536264	0.503966	0.896935	0.622877	0.944652	no	minor;major	0.544225	0.593989	0.916612	0.879699	1	no	minor;minor	0.501001	0.000381237	no
WDR26	chr1	224573601	2057	alt	19	17	major	0.55343	0.640404	0.941662	NA	NA	no	major	0.55343	0.640404	0.933619	NA	NA	no	major	0.500408	0.000364277	no
EPHX1	chr1	226032229	2060	ref	17	13	major	0.54094	0.731368	0.98129	NA	NA	no	major	0.54094	0.731368	0.972624	NA	NA	no	major	0.500236	0.000385625	no
TMEM63A	chr1	226033969;226034909;226055595;226065191	2061;2062;2063;2064	ref;ref;ref;alt	11;23;23;13	15;27;18;21	minor;minor;minor;minor	0.551122	0.241229	0.72556	0.685611	0.948581	no	minor;minor;major;minor	0.570144	0.463664	0.869046	0.957052	1	no	minor;minor;minor;minor	0.50105	0.000361365	no
PARP1	chr1	226570767	2066	alt	35	45	minor	0.537266	0.627361	0.93459	NA	NA	no	minor	0.537266	0.627361	0.924928	NA	NA	no	minor	0.500962	0.000381669	no
ITPKB	chr1	226923505;226924642	2070;2072	alt;alt	28;15	15;17	major;major	0.598117	0.128228	0.560177	0.146667	0.638286	no	major;minor	0.602765	0.185126	0.659571	0.171841	1	no	major;major	0.501686	0.000436742	no
ADCK3	chr1	227149203;227172290;227174210;227174902	2076;2077;2078;2079	alt;alt;alt;ref	5;19;15;9	6;14;16;9	major;major;major;major	0.531031	0.601732	0.922727	0.822239	0.972967	no	minor;major;major;minor	0.545892	0.906668	1	0.908462	1	no	major;major;major;major	0.500021	0.000333979	no
TAF5L	chr1	229738170;229738236	1090;1090	ref;ref	24;24	32;32	minor;minor	0.621403	0.114088	0.536885	NA	NA	no	minor;minor	0.621403	0.114088	0.541865	NA	NA	no	minor;minor	0.500558	0.000385854	no
URB2	chr1	229772693;229787030;229790048;229795330	2106;1218;1218;2108	ref;alt;ref;ref	10;21;21;10	15;20;20;4	major;major;major;major	0.501256	0.965369	1	0.202255	0.702984	no	minor;major;major;major	0.581235	0.450318	0.860952	0.500422	1	no	major;major;major;major	0.50019	0.00035243	no
GALNT2	chr1	230384937	2111	ref	19	31	minor	0.644666	0.06995	0.410953	NA	NA	no	minor	0.644666	0.06995	0.423338	NA	NA	no	minor	0.501266	0.000423703	no
TTC13	chr1	231042732;231057247	2119;2120	alt;ref	8;5	18;7	minor;minor	0.648575	0.087821	0.464155	0.725306	0.95763	no	minor;minor	0.648575	0.160541	0.617632	0.725306	1	no	minor;minor	0.502381	0.000506261	no
C1orf131	chr1	231376806	2122	alt	15	7	major	0.706093	0.067521	0.403864	NA	NA	no	major	0.706093	0.067521	0.41393	NA	NA	no	major	0.50288	0.000610854	no
EXOC8	chr1	231468606;231468953;231470650	2125;2126;2127	ref;ref;ref	9;9;6	8;6;11	minor;minor;minor	0.537056	0.60784	0.924187	0.395821	0.870635	no	major;major;minor	0.584162	0.609882	0.920034	0.643803	1	no	major;major;major	0.500133	0.000366607	no
NTPCR	chr1	233086456	2136	ref	14	20	minor	0.613506	0.259959	0.742391	NA	NA	no	minor	0.613506	0.259959	0.734631	NA	NA	no	minor	0.500637	0.000381634	no
TARBP1	chr1	234529552;234529570	1096;1096	ref;ref	58;58	43;43	major;major	0.523991	0.736495	0.985072	NA	NA	no	major;major	0.523991	0.736495	0.974381	NA	NA	no	major;major	0.501217	0.000389576	no
NID1	chr1	236139817;236139894;236140266;236144951;236154186	724;724;2161;2164;2165	ref;ref;ref;ref;alt	2;2;1;0;0	21;21;9;16;17	minor;minor;minor;minor;minor	0.978002	0	0	0.526614	0.943439	yes	minor;minor;minor;minor;minor	0.978002	0	0	0.526614	1	yes	minor;minor;minor;minor;minor	0.889428	1	yes
ERO1LB	chr1	236379149;236380744;236381825;236413230	2168;2171;2174;2175	ref;ref;ref;alt	23;35;12;33	25;25;22;43	minor;minor;minor;minor	0.537374	0.323568	0.802609	0.27344	0.778078	no	minor;major;minor;minor	0.569044	0.317777	0.779796	0.671027	1	no	minor;minor;minor;minor	0.501094	0.00037653	no
SDCCAG8	chr1	243419429;243579112	2185;2187	ref;ref	7;13	6;10	major;major	0.529004	0.724162	0.976227	0.878952	0.982643	no	major;major	0.529004	0.936592	1	0.878952	1	no	major;major	0.500277	0.000388575	no
AKT3	chr1	243667216	2192	alt	6	10	minor	0.599041	0.477478	0.880684	NA	NA	no	minor	0.599041	0.477478	0.869046	NA	NA	no	minor	0.500809	0.00038026	no
COX20	chr1	245006827	2199	ref	33	29	major	0.50683	1	1	NA	NA	no	major	0.50683	1	1	NA	NA	no	major	0.50054	0.000357735	no
SMYD3	chr1	246021941	2204	ref	18	13	major	0.555029	0.61357	0.927144	NA	NA	no	major	0.555029	0.61357	0.921166	NA	NA	no	major	0.500579	0.000379271	no
ZNF670	chr1	247201591	2208	alt	5	5	major	0.527428	1	1	NA	NA	no	major	0.527428	1	1	NA	NA	no	major	0.500201	0.00041459	no
KIDINS220	chr2	8871342	8951	ref	8	20	minor	0.737596	0.018509	0.191319	NA	NA	no	minor	0.737596	0.018509	0.194121	NA	NA	no	minor	0.504703	0.0021016	no
ADAM17	chr2	9630016;9630231;9634856	8954;8955;8956	alt;alt;alt	5;5;12	6;15;22	minor;minor;minor	0.637095	0.038565	0.310236	0.539236	0.944378	no	minor;minor;minor	0.637095	0.116107	0.544372	0.539236	1	no	minor;minor;minor	0.50688	0.0022355	no
CYS1	chr2	10198113;10198197;10198262	294;294;294	alt;ref;ref	8;8;8	11;11;11	minor;minor;minor	0.60487	0.507727	0.896935	NA	NA	no	minor;minor;minor	0.60487	0.507727	0.88217	NA	NA	no	minor;minor;minor	0.50063	0.000363316	no
ROCK2	chr2	11323276	8126	ref	14	9	major	0.583031	0.550103	0.911841	NA	NA	no	major	0.583031	0.550103	0.898071	NA	NA	no	major	0.501135	0.000429779	no
LPIN1	chr2	11943082	8154	alt	31	20	major	0.632654	0.096592	0.486763	NA	NA	no	major	0.632654	0.096592	0.493564	NA	NA	no	major	0.501347	0.00048414	no
TRIB2	chr2	12881778	8190	ref	3	7	minor	0.725218	0.217573	0.691909	NA	NA	no	minor	0.725218	0.217573	0.695364	NA	NA	no	minor	0.500759	0.000435047	no
SDC1	chr2	20402380	8406	ref	2	17	minor	0.911407	0.000444	0.0113664	NA	NA	yes	minor	0.911407	0.000444	0.0111435	NA	NA	yes	minor	0.717372	1	yes
PUM2	chr2	20451445	8418	ref	124	109	major	0.507054	0.887681	1	NA	NA	no	major	0.507054	0.887681	1	NA	NA	no	major	0.500715	0.000355393	no
C2orf43	chr2	20885321	8441	alt	10	12	minor	0.519345	1	1	NA	NA	no	minor	0.519345	1	1	NA	NA	no	minor	0.500081	0.000418203	no
ITSN2	chr2	24431184;24432839;24524958	8616;8617;8618	alt;alt;alt	27;22;30	25;23;23	major;major;major	0.551889	0.25736	0.742391	0.784116	0.966092	no	major;major;major	0.551889	0.624192	0.92366	0.784116	1	no	major;major;major	0.500511	0.000330334	no
CENPO	chr2	25022598;25043097;25044153	8619;8620;8621	alt;alt;alt	20;12;12	18;9;11	major;major;major	0.562554	0.279473	0.765188	0.942988	0.987689	no	major;major;major	0.562554	0.642147	0.935095	0.942988	1	no	major;major;major	0.500461	0.000322942	no
EFR3B	chr2	25378422;25379019;25380573	8624;8625;8627	alt;alt;alt	5;1;5	8;11;9	minor;minor;minor	0.705735	0.013312	0.156324	0.181965	0.686823	no	minor;minor;minor	0.705735	0.05069	0.360462	0.181965	1	no	minor;minor;minor	0.602803	1	no
POMC	chr2	25383887	8629	alt	0	11	minor	0.997668	0.001382	0.0299025	NA	NA	yes	minor	0.997668	0.001382	0.0287636	NA	NA	yes	minor	0.747212	1	yes
DNMT3A	chr2	25469502	8630	ref	9	14	minor	0.634086	0.236454	0.723352	NA	NA	no	minor	0.634086	0.236454	0.717206	NA	NA	no	minor	0.500581	0.000372365	no
EPT1	chr2	26590084;26612465;26615902;26616356;26617209;26618543	8633;8634;8636;8637;8638;8639	ref;alt;alt;alt;alt;alt	17;10;8;10;7;22	8;12;8;5;15;19	major;major;major;major;major;major	0.541557	0.36064	0.816303	0.326123	0.818186	no	major;minor;major;major;minor;major	0.597385	0.321666	0.779796	0.850169	1	no	major;major;major;major;major;major	0.500677	0.000377668	no
C2orf18	chr2	27003021	8643	ref	7	8	minor	0.559893	0.802652	0.993588	NA	NA	no	minor	0.559893	0.802652	0.98693	NA	NA	no	minor	0.500098	0.000388808	no
SLC5A6	chr2	27422605	8651	alt	34	31	major	0.548442	0.50838	0.896935	NA	NA	no	major	0.548442	0.50838	0.882341	NA	NA	no	major	0.500557	0.000375566	no
C2orf28	chr2	27435250	8653	alt	24	34	minor	0.561001	0.410336	0.848677	NA	NA	no	minor	0.561001	0.410336	0.840547	NA	NA	no	minor	0.501396	0.000403072	no
CAD	chr2	27456374;27459364	8655;8656	alt;ref	19;27	9;28	major;major	0.551767	0.380655	0.839875	0.0570687	0.503485	no	major;minor	0.595696	0.201556	0.681616	0.176073	1	no	major;major	0.500791	0.000389995	no
SNX17	chr2	27600052	8660	alt	6	4	major	0.626826	0.540977	0.905818	NA	NA	no	major	0.626826	0.540977	0.89413	NA	NA	no	major	0.500376	0.000389691	no
GPN1	chr2	27861811	8665	ref	16	21	minor	0.592965	0.357228	0.814766	NA	NA	no	minor	0.592965	0.357228	0.80188	NA	NA	no	minor	0.500846	0.000375522	no
PPP1CB	chr2	29001691;29023749	8666;8667	alt;alt	50;24	56;15	major;major	0.5418	0.387285	0.842627	0.170673	0.668196	no	minor;major	0.545955	0.551118	0.898071	0.189557	1	no	major;major	0.500112	0.000364285	no
TRMT61B	chr2	29092679;29092850	8669;8670	ref;ref	9;6	11;6	minor;minor	0.557366	0.579362	0.91328	0.796253	0.96871	no	minor;minor	0.557366	0.801129	0.98693	0.796253	1	no	minor;minor	0.500055	0.000357229	no
WDR43	chr2	29129418;29152456	8671;8672	ref;alt	45;60	52;85	minor;minor	0.561239	0.120457	0.544282	0.998007	0.999079	no	minor;minor	0.561239	0.223627	0.701697	0.998007	1	no	minor;minor	0.502442	0.000441715	no
CLIP4	chr2	29356567	8677	alt	19	42	minor	0.66466	0.02147	0.212213	NA	NA	no	minor	0.66466	0.02147	0.2147	NA	NA	no	minor	0.556929	1	no
YPEL5	chr2	30381505	8679	ref	70	59	major	0.517441	0.775226	0.991252	NA	NA	no	major	0.517441	0.775226	0.984966	NA	NA	no	major	0.500867	0.00037908	no
LCLAT1	chr2	30864980	8685	ref	6	7	minor	0.565238	0.788237	0.991252	NA	NA	no	minor	0.565238	0.788237	0.984966	NA	NA	no	major	0.500151	0.000373975	no
EHD3	chr2	31489826	8691	ref	9	2	major	0.795881	0.075525	0.424977	NA	NA	no	major	0.795881	0.075525	0.434484	NA	NA	no	major	0.507853	0.00456066	no
SPAST	chr2	32379663;32381964	8693;8694	ref;ref	11;6	9;4	major;major	0.540174	0.668201	0.952378	0.821158	0.972967	no	major;major	0.540174	0.920936	1	0.821158	1	no	major;major	0.501152	0.000389229	no
SLC30A6	chr2	32447408	8695	ref	10	14	minor	0.608951	0.334641	0.806846	NA	NA	no	minor	0.608951	0.334641	0.789282	NA	NA	no	minor	0.500394	0.00036978	no
YIPF4	chr2	32530799	8696	alt	38	22	major	0.657726	0.03547	0.29573	NA	NA	no	major	0.657726	0.03547	0.293822	NA	NA	no	major	0.502681	0.000812254	no
RASGRP3	chr2	33701410;33736824	8704;8705	ref;ref	9;95	7;121	minor;minor	0.571191	0.101887	0.501897	0.378649	0.867574	no	major;minor	0.579148	0.108829	0.527418	0.705745	1	no	minor;minor	0.501242	0.00038847	no
CEBPZ	chr2	37455232	8709	alt	15	32	minor	0.656719	0.059843	0.385527	NA	NA	no	minor	0.656719	0.059843	0.389431	NA	NA	no	minor	0.506349	0.00411308	no
CYP1B1	chr2	38295456;38296890;38298203	8716;8717;289	alt;ref;ref	16;17;71	23;26;81	minor;minor;minor	0.574904	0.054427	0.369295	0.759588	0.965663	no	minor;minor;minor	0.574904	0.165892	0.623276	0.759588	1	no	minor;minor;minor	0.501897	0.000390647	no
ATL2	chr2	38536626	8722	ref	23	23	minor	0.525577	0.786787	0.991252	NA	NA	no	minor	0.525577	0.786787	0.984966	NA	NA	no	major	0.500079	0.000343545	no
DHX57	chr2	39025555;39050141;39082344	8724;8725;8726	alt;alt;alt	11;9;11	14;7;12	major;major;major	0.510993	0.826993	0.996428	0.773914	0.965663	no	minor;major;major	0.537354	0.936277	1	0.890837	1	no	minor;minor;minor	0.500088	0.000350136	no
MORN2	chr2	39109558	8727	ref	6	8	minor	0.597861	0.604733	0.922727	NA	NA	no	minor	0.597861	0.604733	0.916612	NA	NA	no	minor	0.500161	0.000363491	no
SOS1	chr2	39209241;39212637	8728;8729	alt;alt	12;27	6;24	major;major	0.59348	0.155154	0.600899	0.354889	0.850727	no	major;major	0.59348	0.266615	0.735722	0.354889	1	no	major;major	0.500971	0.000381064	no
EML4	chr2	42559288	8733	alt	39	48	minor	0.526467	0.711927	0.9715	NA	NA	no	minor	0.526467	0.711927	0.961252	NA	NA	no	minor	0.500188	0.000358073	no
OXER1	chr2	42989744;42989994;42990010;42990101	8734;750;750;750	alt;alt;alt;alt	11;5;5;5	3;8;8;8	major;major;major;major	0.650819	0.136687	0.567066	0.0795662	0.552604	no	major;minor;minor;minor	0.683609	0.132185	0.576461	0.158637	1	no	major;major;major;major	0.501432	0.000499625	no
HAAO	chr2	42994471;43015704;43015719	8736;462;462	ref;alt;alt	12;43;43	10;23;23	major;major;major	0.650387	0.010719	0.137203	0.158647	0.653936	no	major;major;major	0.650387	0.020091	0.204912	0.158647	1	no	major;major;major	0.504003	0.000939908	no
ZFP36L2	chr2	43450138	8737	ref	69	53	major	0.540463	0.503794	0.896935	NA	NA	no	major	0.540463	0.503794	0.88217	NA	NA	no	major	0.501571	0.000424528	no
THADA	chr2	43519977	8739	ref	15	19	minor	0.584345	0.421382	0.851411	NA	NA	no	minor	0.584345	0.421382	0.841787	NA	NA	no	minor	0.500228	0.000356155	no
DYNC2LI1	chr2	44004010	8740	ref	13	8	major	0.593385	0.529775	0.905818	NA	NA	no	major	0.593385	0.529775	0.89413	NA	NA	no	major	0.500914	0.000449915	no
LRPPRC	chr2	44201376;44209477;44223023	8742;8743;8744	alt;ref;alt	121;39;10	120;36;4	major;major;major	0.531985	0.373268	0.83165	0.284518	0.786106	no	major;minor;major	0.535157	0.651058	0.936353	0.308912	1	no	major;major;major	0.500676	0.000310256	no
PRKCE	chr2	46378209	8745	ref	7	9	minor	0.588791	0.629023	0.93459	NA	NA	no	minor	0.588791	0.629023	0.924928	NA	NA	no	minor	0.500106	0.000359139	no
SOCS5	chr2	46987300	8754	alt	6	9	minor	0.573698	0.624097	0.932684	NA	NA	no	minor	0.573698	0.624097	0.92366	NA	NA	no	major	0.500067	0.000377123	no
MCFD2	chr2	47130148;47130850;47131335;47132627	8759;8760;8761;8762	ref;ref;ref;alt	30;12;20;29	24;17;19;39	minor;minor;minor;minor	0.529064	0.467372	0.880684	0.705711	0.952833	no	major;minor;minor;minor	0.546001	0.748176	0.981717	0.89241	1	no	minor;minor;minor;minor	0.500227	0.000349954	no
TTC7A	chr2	47220622	8763	alt	25	27	major	0.506291	1	1	NA	NA	no	major	0.506291	1	1	NA	NA	no	minor	0.500057	0.000339597	no
MSH6	chr2	48030692	8765	alt	23	28	minor	0.523552	0.798693	0.993588	NA	NA	no	minor	0.523552	0.798693	0.98693	NA	NA	no	minor	0.500902	0.000365528	no
FOXN2	chr2	48602252;48603483;48604978	8766;8767;8768	ref;ref;ref	10;8;27	7;6;13	major;major;major	0.606518	0.094262	0.482621	0.729798	0.959812	no	major;major;major	0.606518	0.261246	0.734631	0.729798	1	no	major;major;major	0.50416	0.000753186	no
ERLEC1	chr2	54035508	8770	alt	59	47	major	0.581647	0.165633	0.621456	NA	NA	no	major	0.581647	0.165633	0.623276	NA	NA	no	major	0.500758	0.000371469	no
PSME4	chr2	54120820;54127041;54150237	8772;8773;8774	alt;alt;alt	15;41;22	13;35;17	major;major;major	0.57091	0.12612	0.556668	0.96933	0.98824	no	major;major;major	0.57091	0.355576	0.80188	0.96933	1	no	major;major;major	0.501086	0.000326194	no
MTIF2	chr2	55481322	8785	ref	34	27	major	0.532022	0.731095	0.98129	NA	NA	no	major	0.532022	0.731095	0.972624	NA	NA	no	major	0.501125	0.000389495	no
CCDC88A	chr2	55516090	8786	alt	12	12	major	0.526061	0.847319	0.996428	NA	NA	no	major	0.526061	0.847319	0.993685	NA	NA	no	minor	0.500157	0.000362516	no
VRK2	chr2	58316814	8790	ref	35	51	minor	0.617802	0.062661	0.38935	NA	NA	no	minor	0.617802	0.062661	0.39706	NA	NA	no	minor	0.501418	0.000440964	no
FANCL	chr2	58388696	8792	alt	64	56	major	0.558483	0.294479	0.772404	NA	NA	no	major	0.558483	0.294479	0.759946	NA	NA	no	major	0.500526	0.000351255	no
BCL11A	chr2	60687959	8793	ref	6	7	minor	0.565238	0.788237	0.991252	NA	NA	no	minor	0.565238	0.788237	0.984966	NA	NA	no	minor	0.500295	0.000388863	no
REL	chr2	61108829;61108926	8797;8798	alt;ref	13;4	21;8	minor;minor	0.619108	0.12422	0.553049	0.591988	0.944378	no	minor;minor	0.619108	0.222745	0.700651	0.591988	1	no	minor;minor	0.50197	0.00042867	no
PUS10	chr2	61167761;61168000;61175312	8799;8800;8801	alt;alt;alt	7;15;6	3;14;14	major;major;major	0.500095	0.991256	1	0.122259	0.610692	no	major;major;minor	0.620704	0.228699	0.70966	0.55423	1	no	minor;minor;minor	0.50018	0.000353383	no
PEX13	chr2	61276857	8802	alt	5	9	minor	0.616896	0.444591	0.869483	NA	NA	no	minor	0.616896	0.444591	0.858336	NA	NA	no	minor	0.500167	0.00039592	no
KIAA1841	chr2	61304271	8804	alt	6	5	major	0.572518	0.770537	0.991252	NA	NA	no	major	0.572518	0.770537	0.983229	NA	NA	no	major	0.500583	0.000384661	no
AHSA2	chr2	61404905;61405008;61405723;61405795;61405865;61414470	8805;8806;39;39;39;8807	alt;alt;alt;alt;alt;alt	9;20;227;227;227;13	4;44;280;280;280;1	major;major;major;major;major;major	0.519619	0.538395	0.905818	0.000103701	0.0175254	no	major;minor;major;major;major;major	0.587916	0.024446	0.236158	0.00322016	0.429609	no	major;major;major;major;major;major	0.546584	1	no
USP34	chr2	61483548;61577435;61647901	8808;8809;8810	alt;alt;ref	39;16;31	51;14;28	minor;minor;minor	0.508393	0.843965	0.996428	0.681356	0.948581	no	minor;major;minor	0.530692	0.854016	0.993685	0.866526	1	no	minor;minor;minor	0.500923	0.000347378	no
SERTAD2	chr2	64861414	8818	alt	11	16	minor	0.566946	0.584879	0.91802	NA	NA	no	minor	0.566946	0.584879	0.910207	NA	NA	no	minor	0.500704	0.000384924	no
ACTR2	chr2	65496144	25	alt	213	172	major	0.578141	0.05433	0.369295	NA	NA	no	major	0.578141	0.05433	0.374232	NA	NA	no	major	0.501961	0.000547601	no
ETAA1	chr2	67631831;67632125	8823;8824	alt;alt	9;4	20;7	minor;minor	0.648636	0.095329	0.485173	0.733884	0.961008	no	minor;minor	0.648636	0.148938	0.592052	0.733884	1	no	minor;minor	0.503551	0.000766779	no
WDR92	chr2	68364478	8825	ref	3	7	minor	0.725218	0.217573	0.691909	NA	NA	no	minor	0.725218	0.217573	0.695364	NA	NA	no	minor	0.500736	0.000421442	no
PNO1	chr2	68385097;68402012;68402652	8826;8827;8829	ref;ref;ref	15;24;7	9;29;7	minor;minor;minor	0.517191	0.763829	0.991252	0.433857	0.894169	no	major;minor;minor	0.571928	0.500424	0.88217	0.917354	1	no	major;major;major	0.500534	0.000353578	no
PLEK	chr2	68607947;68613710;68622952;68623302;68623915;68624260	8830;8831;8832;8833;8834;8835	ref;alt;alt;alt;alt;alt	261;161;171;88;99;48	230;228;195;126;88;118	minor;minor;minor;minor;minor;minor	0.538154	0.032163	0.275376	0.00831369	0.183036	no	major;minor;minor;minor;major;minor	0.555597	0.035516	0.293822	0.0654347	1	no	minor;minor;minor;minor;minor;minor	0.551136	1	no
ARHGAP25	chr2	69049941	8838	ref	6	4	major	0.572916	0.761396	0.991252	NA	NA	no	major	0.572916	0.761396	0.983229	NA	NA	no	major	0.500647	0.000409138	no
GFPT1	chr2	69547236;69548320;69550036;69550230;69550256;69550652;69551011;69551052;69552521	8840;8841;8843;431;431;8844;432;432;8845	ref;ref;ref;ref;ref;ref;ref;ref;ref	10;15;42;6;6;38;20;20;10	2;1;45;9;9;8;13;13;5	major;major;major;major;major;major;major;major;major	0.617573	0.001262	0.0280932	0.00016232	0.020574	no	major;major;minor;minor;minor;major;major;major;major	0.667338	0.000183	0.00544744	0.015142	0.94064	no	major;major;major;major;major;major;major;major;major	0.664613	1	no
NFU1	chr2	69659126	8846	ref	5	5	minor	0.527428	1	1	NA	NA	no	minor	0.527428	1	1	NA	NA	no	minor	0.500055	0.000389043	no
AAK1	chr2	69686286	8847	ref	24	20	major	0.519898	0.889212	1	NA	NA	no	major	0.519898	0.889212	1	NA	NA	no	major	0.500598	0.000366602	no
ANXA4	chr2	70033584	8858	alt	53	70	minor	0.544016	0.460789	0.880684	NA	NA	no	minor	0.544016	0.460789	0.867688	NA	NA	no	minor	0.501365	0.000397913	no
MXD1	chr2	70165966	8862	alt	13	6	major	0.708616	0.119202	0.542984	NA	NA	no	major	0.708616	0.119202	0.552821	NA	NA	no	major	0.502435	0.000489707	no
TIA1	chr2	70475699	8868	ref	7	8	minor	0.559893	0.802652	0.993588	NA	NA	no	minor	0.559893	0.802652	0.98693	NA	NA	no	major	0.500071	0.000403317	no
TEX261	chr2	71214541;71215617	8869;8870	alt;alt	32;30	37;29	major;major	0.510135	0.836244	0.996428	0.656077	0.946102	no	minor;major	0.521664	0.882088	1	0.818743	1	no	major;major	0.500222	0.000335185	no
NAGK	chr2	71304738	8872	ref	54	54	minor	0.525269	0.688075	0.961502	NA	NA	no	minor	0.525269	0.688075	0.952791	NA	NA	no	minor	0.500176	0.000345992	no
ALMS1	chr2	73675844;73716810;73717103	8884;8886;8887	ref;alt;alt	5;12;8	5;10;10	major;major;major	0.515075	0.859664	0.996428	0.807375	0.972967	no	minor;major;minor	0.54712	0.900569	1	0.959538	1	no	major;major;major	0.500252	0.00035726	no
STAMBP	chr2	74091805	8893	alt	6	10	minor	0.599041	0.477478	0.880684	NA	NA	no	minor	0.599041	0.477478	0.869046	NA	NA	no	minor	0.500271	0.000382291	no
DGUOK	chr2	74185876	8894	ref	113	120	minor	0.540137	0.396547	0.848677	NA	NA	no	minor	0.540137	0.396547	0.839188	NA	NA	no	minor	0.500409	0.000336757	no
TET3	chr2	74333325;74334462	8895;8896	ref;ref	22;15	15;10	major;major	0.571241	0.317608	0.799396	0.975557	0.98824	no	major;major	0.571241	0.518	0.892382	0.975557	1	no	major;major	0.50166	0.000398902	no
MTHFD2	chr2	74441799	8897	ref	75	74	minor	0.521854	0.697831	0.964084	NA	NA	no	minor	0.521854	0.697831	0.95328	NA	NA	no	major	0.500294	0.000342945	no
SLC4A5	chr2	74489318	8901	alt	4	13	minor	0.741504	0.062217	0.389282	NA	NA	no	minor	0.741504	0.062217	0.3968	NA	NA	no	minor	0.505051	0.00139669	no
PCGF1	chr2	74733941	8903	ref	18	16	major	0.503653	1	1	NA	NA	no	major	0.503653	1	1	NA	NA	no	major	0.500538	0.000358563	no
CAPG	chr2	85625222	8928	alt	45	22	major	0.695337	0.004354	0.0717949	NA	NA	no	major	0.695337	0.004354	0.069664	NA	NA	no	major	0.58081	1	no
GGCX	chr2	85780131	8933	alt	4	8	minor	0.640755	0.4061	0.848677	NA	NA	no	minor	0.640755	0.4061	0.839188	NA	NA	no	minor	0.500573	0.000409226	no
RNF181	chr2	85824039	8937	alt	184	237	minor	0.537967	0.357319	0.814766	NA	NA	no	minor	0.537967	0.357319	0.80188	NA	NA	no	minor	0.502258	0.000728099	no
C2orf68	chr2	85834641	8940	alt	11	7	major	0.636765	0.363015	0.818062	NA	NA	no	major	0.636765	0.363015	0.806	NA	NA	no	major	0.500762	0.00040636	no
ST3GAL5	chr2	86088311	8941	ref	4	7	minor	0.662518	0.380291	0.839875	NA	NA	no	minor	0.662518	0.380291	0.826575	NA	NA	no	minor	0.500632	0.000380907	no
RNF103	chr2	86850022	8944	alt	7	6	major	0.565238	0.788237	0.991252	NA	NA	no	major	0.565238	0.788237	0.984966	NA	NA	no	major	0.50042	0.000393749	no
STARD7	chr2	96851119;96851617	8959;8960	alt;alt	9;17	24;17	minor;minor	0.589882	0.172159	0.63414	0.0769978	0.552604	no	minor;major	0.615472	0.145454	0.584025	0.167336	1	no	minor;minor	0.502921	0.000715075	no
AFF3	chr2	100210642	8083	alt	3	7	minor	0.674264	0.359593	0.814766	NA	NA	no	minor	0.674264	0.359593	0.80188	NA	NA	no	minor	0.500688	0.000404266	no
CHST10	chr2	101009153	8085	ref	11	8	major	0.552825	0.666806	0.951518	NA	NA	no	major	0.552825	0.666806	0.944673	NA	NA	no	major	0.50047	0.000377609	no
RNF149	chr2	101898412	8087	ref	39	44	minor	0.555376	0.39366	0.847577	NA	NA	no	minor	0.555376	0.39366	0.83563	NA	NA	no	minor	0.500454	0.000330677	no
MRPS9	chr2	105709023	8094	ref	16	14	major	0.507486	1	1	NA	NA	no	major	0.507486	1	1	NA	NA	no	major	0.500382	0.000396137	no
TGFBRAP1	chr2	105915128;105924510	8096;8097	alt;alt	6;2	4;11	minor;minor	0.640058	0.173582	0.634472	0.0354628	0.447163	no	major;minor	0.743751	0.043836	0.332012	0.320755	1	no	minor;minor	0.502106	0.0007439	no
NCK2	chr2	106509907	8098	alt	8	4	major	0.692151	0.260997	0.742391	NA	NA	no	major	0.692151	0.260997	0.734631	NA	NA	no	major	0.501543	0.000445669	no
LIMS1	chr2	109302388	8101	ref	41	50	minor	0.574579	0.243215	0.72556	NA	NA	no	minor	0.574579	0.243215	0.721885	NA	NA	no	minor	0.500836	0.000385652	no
CCDC138	chr2	109429146	8105	alt	12	7	major	0.656891	0.268271	0.745093	NA	NA	no	major	0.656891	0.268271	0.735722	NA	NA	no	major	0.501201	0.000408725	no
TMEM87B	chr2	112812842;112812882	1151;1151	alt;alt	1;1	10;10	minor;minor	0.872254	0.018534	0.191319	NA	NA	no	minor;minor	0.872254	0.018534	0.194121	NA	NA	no	minor;minor	0.596262	1	no
TTL	chr2	113251880	8128	alt	9	7	major	0.588791	0.629023	0.93459	NA	NA	no	major	0.588791	0.629023	0.924928	NA	NA	no	major	0.500568	0.000404935	no
CHCHD5	chr2	113346480	8131	alt	16	13	major	0.577416	0.483767	0.882191	NA	NA	no	major	0.577416	0.483767	0.872257	NA	NA	no	major	0.500545	0.000380296	no
CKAP2L	chr2	113498566	8132	ref	6	7	minor	0.565238	0.788237	0.991252	NA	NA	no	minor	0.565238	0.788237	0.984966	NA	NA	no	minor	0.500307	0.000370795	no
IL1A	chr2	113532236;113537223	8136;8137	ref;ref	22;17	1;0	major;major	0.972498	0	0	0.427368	0.888014	yes	major;major	0.972498	0	0	0.427368	1	yes	major;major	0.890855	1	yes
PSD4	chr2	113956371	8142	alt	17	19	minor	0.502056	1	1	NA	NA	no	minor	0.502056	1	1	NA	NA	no	major	0.500102	0.000338154	no
DDX18	chr2	118575215;118583100;118588622;118588713	8146;8147;300;300	alt;ref;alt;alt	43;72;25;25	33;90;21;21	major;major;major;major	0.50513	0.886908	1	0.0556832	0.503485	no	major;minor;major;major	0.58604	0.055495	0.37588	0.988358	1	no	minor;minor;minor;minor	0.500487	0.000360408	no
CCDC93	chr2	118673738;118675337;118676111;118676385;118676429;118677813;118732831	8148;8149;8150;204;204;8151;8152	alt;ref;alt;ref;ref;ref;ref	11;16;12;6;6;23;12	23;14;16;11;11;26;16	minor;minor;minor;minor;minor;minor;minor	0.581882	0.037093	0.306509	0.779006	0.965663	no	minor;major;minor;minor;minor;minor;minor	0.584288	0.343657	0.793293	0.816833	1	no	minor;minor;minor;minor;minor;minor;minor	0.502296	0.000398941	no
INSIG2	chr2	118866791	8153	alt	7	8	minor	0.506689	1	1	NA	NA	no	minor	0.506689	1	1	NA	NA	no	minor	0.500162	0.000377648	no
DBI	chr2	120125029	8156	ref	16	13	major	0.525902	0.860966	0.996428	NA	NA	no	major	0.525902	0.860966	0.993685	NA	NA	no	major	0.500449	0.000361407	no
RALB	chr2	121010443;121050989;121051181;121052268	8160;8161;8162;8163	ref;ref;ref;ref	7;42;16;9	3;36;11;10	major;major;major;major	0.528049	0.55502	0.91328	0.716664	0.952833	no	major;major;major;minor	0.544382	0.820993	0.99108	0.840706	1	no	major;major;major;major	0.501151	0.00034666	no
GYPC	chr2	127453664	8171	alt	100	104	major	0.515365	0.755436	0.991252	NA	NA	no	major	0.515365	0.755436	0.983229	NA	NA	no	minor	0.500136	0.000339574	no
BIN1	chr2	127826533	8173	ref	28	25	major	0.502799	1	1	NA	NA	no	major	0.502799	1	1	NA	NA	no	major	0.500801	0.000363634	no
MAP3K2	chr2	128058892;128061053;128064146;128064365	8175;8176;8178;8179	ref;ref;ref;ref	19;20;29;19	15;15;19;17	major;major;major;major	0.542737	0.333017	0.806846	0.935303	0.986886	no	major;major;major;major	0.542737	0.846918	0.993685	0.935303	1	no	major;major;major;major	0.501335	0.000354903	no
POLR2D	chr2	128605151;128608184	8185;8186	ref;ref	44;30	29;43	minor;minor	0.51841	0.714354	0.973255	0.0424514	0.494226	no	major;minor	0.5959	0.087157	0.468744	0.698562	1	no	major;major	0.500379	0.000424251	no
AMMECR1L	chr2	128621094;128622491	8187;8188	alt;alt	12;3	13;8	minor;minor	0.560105	0.448633	0.871979	0.283046	0.786106	no	major;minor	0.568276	0.660178	0.941535	0.312413	1	no	minor;minor	0.500918	0.000385221	no
SAP130	chr2	128757995	8189	ref	35	19	major	0.623568	0.108986	0.52053	NA	NA	no	major	0.623568	0.108986	0.527418	NA	NA	no	major	0.504458	0.00125668	no
SPOPL	chr2	139330057	8205	ref	7	15	minor	0.706093	0.067521	0.403864	NA	NA	no	minor	0.706093	0.067521	0.41393	NA	NA	no	minor	0.501464	0.000477065	no
ORC4	chr2	148716428	8210	ref	14	9	major	0.583031	0.550103	0.911841	NA	NA	no	major	0.583031	0.550103	0.898071	NA	NA	no	major	0.500416	0.00038694	no
MMADHC	chr2	150432976	8213	ref	125	105	major	0.518371	0.703851	0.967495	NA	NA	no	major	0.518371	0.703851	0.957907	NA	NA	no	major	0.501438	0.000365025	no
NMI	chr2	152132130;152139416;152146194	8216;8217;8218	ref;alt;alt	78;36;7	46;25;13	major;major;major	0.58002	0.049873	0.357633	0.177196	0.678636	no	major;major;minor	0.609822	0.023437	0.227268	0.989322	1	no	major;major;major	0.505165	0.00248263	no
RIF1	chr2	152314385;152333304	8221;8224	alt;ref	13;16	25;6	minor;minor	0.504817	0.986925	1	0.0178964	0.312879	no	minor;major	0.659812	0.03911	0.310236	0.623476	1	no	major;major	0.500213	0.000674201	no
STAM2	chr2	152976703	8227	alt	5	8	minor	0.58898	0.596436	0.922727	NA	NA	no	minor	0.58898	0.596436	0.916612	NA	NA	no	minor	0.500646	0.000385862	no
FMNL2	chr2	153435434	8229	ref	2	8	minor	0.822374	0.060088	0.385527	NA	NA	no	minor	0.822374	0.060088	0.389431	NA	NA	no	minor	0.502811	0.000576247	no
PRPF40A	chr2	153508885;153509042;153511027	8232;8233;8234	alt;ref;ref	8;10;5	10;3;7	major;major;major	0.534183	0.66535	0.951518	0.194337	0.700821	no	minor;major;minor	0.619464	0.368639	0.81145	0.521232	1	no	major;major;major	0.500083	0.000386251	no
CYTIP	chr2	158300581	8238	alt	27	38	minor	0.559444	0.439439	0.869072	NA	NA	no	minor	0.559444	0.439439	0.856789	NA	NA	no	minor	0.500944	0.000414139	no
WDSUB1	chr2	160112881	8241	alt	12	15	minor	0.529686	0.855295	0.996428	NA	NA	no	minor	0.529686	0.855295	0.993685	NA	NA	no	minor	0.50023	0.000367289	no
40243	chr2	160604452;160605268	8243;8244	ref;ref	34;42	24;52	minor;minor	0.521675	0.644929	0.943172	0.144236	0.63041	no	major;minor	0.571199	0.238599	0.719055	0.851658	1	no	major;major	0.500224	0.000397198	no
DPP4	chr2	162890108;162890142	326;326	alt;alt	11;11	7;7	major;major	0.662009	0.252476	0.738673	NA	NA	no	major;major	0.662009	0.252476	0.733642	NA	NA	no	major;major	0.500639	0.000390829	no
IFIH1	chr2	163124051;163128824	8247;8248	alt;alt	53;37	59;44	minor;minor	0.50875	0.837377	0.996428	0.849733	0.982474	no	minor;minor	0.50875	0.976434	1	0.849733	1	no	minor;minor	0.500639	0.000328387	no
CERS6	chr2	169629494	8253	alt	26	26	major	0.525515	0.800577	0.993588	NA	NA	no	major	0.525515	0.800577	0.98693	NA	NA	no	major	0.500235	0.000347175	no
PPIG	chr2	170493103;170493863	8260;8261	ref;ref	25;20	35;19	minor;minor	0.569425	0.223655	0.703419	0.395476	0.870635	no	minor;minor	0.569425	0.404525	0.839188	0.395476	1	no	minor;minor	0.500684	0.000375026	no
SLC25A12	chr2	172641045	8268	alt	10	12	minor	0.519345	1	1	NA	NA	no	minor	0.519345	1	1	NA	NA	no	major	0.500033	0.000371944	no
METAP1D	chr2	172945529	8269	ref	5	7	minor	0.609941	0.576199	0.91328	NA	NA	no	minor	0.609941	0.576199	0.905342	NA	NA	no	major	0.500005	0.00041065	no
PDK1	chr2	173460640;173461504;173461820;173462230	8272;8273;8274;8275	ref;ref;ref;ref	101;53;29;14	54;33;16;5	major;major;major;major	0.621881	0.00037	0.00997053	0.847522	0.982474	no	major;major;major;major	0.621881	0.002214	0.0413711	0.847522	1	no	major;major;major;major	0.642207	1	no
SP3	chr2	174772660	8278	ref	5	11	minor	0.712082	0.14355	0.576833	NA	NA	no	minor	0.712082	0.14355	0.584025	NA	NA	no	minor	0.50206	0.000451616	no
GPR155	chr2	175298223;175298907;175300997	8283;8284;8287	ref;ref;ref	7;6;7	4;4;8	major;major;major	0.529259	0.697755	0.964084	0.699251	0.952833	no	major;major;minor	0.578716	0.768701	0.983229	0.973321	1	no	major;major;major	0.500638	0.000360318	no
WIPF1	chr2	175436940	8288	ref	84	66	major	0.5349	0.518644	0.905818	NA	NA	no	major	0.5349	0.518644	0.892891	NA	NA	no	major	0.501706	0.000402145	no
SESTD1	chr2	179979930;179986553	8312;8313	ref;ref	4;5	6;16	minor;minor	0.734052	0.01259	0.150609	0.37854	0.867574	no	minor;minor	0.734052	0.022954	0.226881	0.37854	1	no	minor;minor	0.505606	0.00174153	no
CWC22	chr2	180810180;180810202;180835792	285;285;8316	ref;alt;ref	33;33;20	18;18;15	major;major;major	0.605045	0.075001	0.424977	0.388333	0.870635	no	major;major;major	0.605045	0.142626	0.584025	0.388333	1	no	major;major;major	0.50318	0.000658242	no
ITGA4	chr2	182374534;182399097	8317;8318	alt;alt	101;156	93;157	major;major	0.53329	0.296035	0.774106	0.729308	0.959812	no	major;major	0.53329	0.502526	0.88217	0.729308	1	no	major;major	0.500775	0.000313622	no
CERKL	chr2	182402635	8320	ref	45	20	major	0.668542	0.019116	0.195748	NA	NA	no	major	0.668542	0.019116	0.197326	NA	NA	no	major	0.634836	1	no
ITGAV	chr2	187543123;187543227	546;546	alt;alt	5;5	14;14	minor;minor	0.688819	0.125673	0.556614	NA	NA	no	minor;minor	0.688819	0.125673	0.561766	NA	NA	no	minor;minor	0.503295	0.000796661	no
WDR75	chr2	190323530	8332	alt	22	30	minor	0.551604	0.529401	0.905818	NA	NA	no	minor	0.551604	0.529401	0.89413	NA	NA	no	minor	0.500476	0.00039385	no
ASNSD1	chr2	190526205;190526224	98;98	alt;alt	10;10	17;17	minor;minor	0.578863	0.468135	0.880684	NA	NA	no	minor;minor	0.578863	0.468135	0.869046	NA	NA	no	minor;minor	0.500993	0.000395647	no
ORMDL1	chr2	190636411;190647780	8336;8337	alt;ref	25;44	37;75	minor;minor	0.623231	0.004792	0.0761958	0.345189	0.83938	no	minor;minor	0.623231	0.009443	0.122091	0.345189	1	no	minor;minor	0.511853	0.0371924	no
PMS1	chr2	190649316	8338	ref	6	4	major	0.572916	0.761396	0.991252	NA	NA	no	major	0.572916	0.761396	0.983229	NA	NA	no	major	0.501203	0.000413044	no
STAT1	chr2	191874667	8342	ref	438	426	minor	0.518129	0.618103	0.92836	NA	NA	no	minor	0.518129	0.618103	0.921642	NA	NA	no	major	0.500113	0.000290397	no
STK17B	chr2	196998971	8343	alt	14	24	minor	0.606586	0.230903	0.713903	NA	NA	no	minor	0.606586	0.230903	0.710471	NA	NA	no	minor	0.501599	0.000473435	no
ANKRD44	chr2	197853567	8352	ref	51	59	minor	0.561517	0.301367	0.778541	NA	NA	no	minor	0.561517	0.301367	0.765455	NA	NA	no	minor	0.500493	0.000347647	no
SF3B1	chr2	198257795;198265526;198283305	8354;8355;8356	alt;alt;alt	280;278;210	279;255;190	major;major;major	0.540502	0.071669	0.416038	0.89258	0.985583	no	major;major;major	0.540502	0.229593	0.709853	0.89258	1	no	major;major;major	0.501931	0.000286968	no
TYW5	chr2	200795571	8360	alt	8	4	major	0.692151	0.260997	0.742391	NA	NA	no	major	0.692151	0.260997	0.734631	NA	NA	no	major	0.500998	0.0004411	no
SGOL2	chr2	201436555;201437048	8366;8367	alt;alt	13;9	19;6	minor;minor	0.503952	0.992466	1	0.247158	0.749824	no	minor;major	0.587	0.440574	0.857695	0.740879	1	no	minor;minor	0.500499	0.000379465	no
NIF3L1	chr2	201768238	8369	alt	20	21	major	0.513455	0.885956	1	NA	NA	no	major	0.513455	0.885956	1	NA	NA	no	minor	0.500111	0.000368758	no
FAM126B	chr2	201843530	8371	alt	6	10	minor	0.599041	0.477478	0.880684	NA	NA	no	minor	0.599041	0.477478	0.869046	NA	NA	no	minor	0.500912	0.000402727	no
CFLAR	chr2	202025621;202028491;202029803;202031483;202032171;202032427;202033322;202036235	8372;8373;8374;8375;8376;8377;8378;8382	alt;alt;alt;alt;alt;alt;alt;alt	65;14;23;25;44;31;9;15	92;14;22;24;42;36;10;25	minor;minor;minor;minor;minor;minor;minor;minor	0.51114	0.669297	0.952948	0.842438	0.981876	no	minor;major;major;major;major;minor;major;minor	0.542701	0.811878	0.988309	0.9956	1	no	minor;minor;minor;minor;minor;minor;minor;minor	0.502159	0.00039639	no
CASP10	chr2	202050677	8384	alt	2	8	minor	0.776834	0.121502	0.544282	NA	NA	no	minor	0.776834	0.121502	0.554448	NA	NA	no	minor	0.502044	0.000607414	no
CASP8	chr2	202151728;202151746	191;191	alt;ref	7;7	8;8	minor;minor	0.533333	1	1	NA	NA	no	minor;minor	0.533333	1	1	NA	NA	no	major;major	0.500301	0.000357837	no
TRAK2	chr2	202242135	8391	alt	14	14	major	0.525917	0.858342	0.996428	NA	NA	no	major	0.525917	0.858342	0.993685	NA	NA	no	minor	0.500245	0.000354608	no
FAM117B	chr2	203631359	8397	ref	5	7	minor	0.609941	0.576199	0.91328	NA	NA	no	minor	0.609941	0.576199	0.905342	NA	NA	no	minor	0.500337	0.000374824	no
CYP20A1	chr2	204116690	8408	ref	8	4	major	0.640755	0.4061	0.848677	NA	NA	no	major	0.640755	0.4061	0.839188	NA	NA	no	major	0.501062	0.000446567	no
ABI2	chr2	204292753	8414	alt	12	15	minor	0.529686	0.855295	0.996428	NA	NA	no	minor	0.529686	0.855295	0.993685	NA	NA	no	minor	0.500199	0.000383172	no
INO80D	chr2	206911228;206921451	8422;8423	ref;ref	6;7	17;7	minor;minor	0.675571	0.044193	0.330299	0.167943	0.665219	no	minor;minor	0.675571	0.080161	0.448061	0.167943	1	no	minor;minor	0.502233	0.000609551	no
NDUFS1	chr2	207006676;207008763;207024107	8425;8426;8427	alt;alt;alt	54;44;8	54;63;8	minor;minor;minor	0.515065	0.692003	0.964084	0.525057	0.943439	no	major;minor;major	0.542739	0.598653	0.916612	0.885996	1	no	minor;minor;minor	0.501288	0.000353333	no
FASTKD2	chr2	207657153	8431	alt	6	4	major	0.626826	0.540977	0.905818	NA	NA	no	major	0.626826	0.540977	0.89413	NA	NA	no	major	0.500674	0.000390084	no
PIKFYVE	chr2	209203249	8442	ref	24	20	major	0.519898	0.889212	1	NA	NA	no	major	0.519898	0.889212	1	NA	NA	no	major	0.50018	0.000352567	no
IKZF2	chr2	213870678;213870875;213870894;213871709	8449;520;520;8450	alt;alt;alt;alt	24;38;38;28	38;48;48;26	minor;minor;minor;minor	0.518506	0.641393	0.941946	0.437866	0.898778	no	minor;minor;minor;major	0.543137	0.655083	0.938977	0.701154	1	no	minor;minor;minor;minor	0.501417	0.000393714	no
SPAG16	chr2	214182561	8451	ref	12	20	minor	0.649879	0.133415	0.567066	NA	NA	no	minor	0.649879	0.133415	0.578885	NA	NA	no	minor	0.501352	0.000446585	no
BARD1	chr2	215595164	8452	ref	13	15	minor	0.561525	0.592498	0.922727	NA	NA	no	minor	0.561525	0.592498	0.916612	NA	NA	no	minor	0.500475	0.000362903	no
MREG	chr2	216808354	8461	alt	2	15	minor	0.863775	0.003769	0.0643584	NA	NA	no	minor	0.863775	0.003769	0.0630965	NA	NA	no	minor	0.697838	1	no
PECR	chr2	216908679	8462	ref	7	10	minor	0.614219	0.482416	0.882191	NA	NA	no	minor	0.614219	0.482416	0.872257	NA	NA	no	minor	0.500447	0.000377161	no
XRCC5	chr2	217070248;217070652;217070736;217070766	8463;8464;1254;1254	ref;ref;ref;alt	64;36;20;20	83;22;15;15	minor;minor;minor;minor	0.509641	0.800583	0.993588	0.0738673	0.546726	no	minor;major;major;major	0.587665	0.073336	0.43241	0.974952	1	no	major;major;major;major	0.500756	0.000442099	no
TMBIM1	chr2	219140288;219146803;219146868;219146882	8471;1134;1134;1134	alt;ref;alt;alt	36;5;5;5	59;16;16;16	minor;minor;minor;minor	0.627537	0.016325	0.181435	0.267866	0.774371	no	minor;minor;minor;minor	0.627537	0.030101	0.264806	0.267866	1	no	minor;minor;minor;minor	0.596663	1	no
ZNF142	chr2	219505465	8477	alt	16	16	major	0.525809	0.867952	0.997736	NA	NA	no	major	0.525809	0.867952	0.995055	NA	NA	no	minor	0.500109	0.000360109	no
STK36	chr2	219553423	8478	alt	12	6	major	0.691481	0.170113	0.630045	NA	NA	no	major	0.691481	0.170113	0.631144	NA	NA	no	major	0.501124	0.000474158	no
ATG9A	chr2	220084938	8480	ref	20	18	major	0.500628	1	1	NA	NA	no	major	0.500628	1	1	NA	NA	no	major	0.500637	0.000367053	no
STK11IP	chr2	220473355	8482	ref	14	10	major	0.557505	0.697337	0.964084	NA	NA	no	major	0.557505	0.697337	0.95328	NA	NA	no	major	0.500785	0.000397521	no
AP1S3	chr2	224620467;224621751;224621863;224621887	8486;70;70;70	alt;ref;ref;alt	6;9;9;9	8;8;8;8	minor;minor;minor;minor	0.518707	0.800313	0.993588	0.806899	0.972967	no	minor;major;major;major	0.521925	0.963056	1	0.830551	1	no	minor;minor;minor;minor	0.50019	0.000341466	no
WDFY1	chr2	224741210;224743373	8488;8489	alt;ref	27;24	28;38	minor;minor	0.56508	0.211876	0.691909	0.134903	0.630257	no	major;minor	0.580522	0.231899	0.712679	0.237798	1	no	minor;minor	0.500958	0.000375888	no
MRPL44	chr2	224832136;224832161	675;675	alt;alt	38;38	27;27	major;major	0.634196	0.058537	0.384479	NA	NA	no	major;major	0.634196	0.058537	0.385231	NA	NA	no	major;major	0.501092	0.000414502	no
DOCK10	chr2	225630233;225719693;225750861	8491;8492;8493	ref;ref;alt	47;49;26	36;35;27	major;major;major	0.541007	0.289588	0.770268	0.912892	0.986849	no	major;major;major	0.541007	0.668863	0.944972	0.912892	1	no	major;major;major	0.501692	0.000402241	no
RHBDD1	chr2	227860671	8495	alt	6	5	major	0.572518	0.770537	0.991252	NA	NA	no	major	0.572518	0.770537	0.983229	NA	NA	no	minor	0.500202	0.000388802	no
COL4A4	chr2	227872995;227915832	8498;8500	ref;ref	6;13	4;5	major;major	0.653307	0.127711	0.558986	0.525564	0.943439	no	major;major	0.653307	0.218394	0.697118	0.525564	1	no	major;major	0.503356	0.000577601	no
COL4A3	chr2	228147093	8502	alt	10	3	major	0.792075	0.054673	0.369295	NA	NA	no	major	0.792075	0.054673	0.374232	NA	NA	no	major	0.503507	0.000900318	no
AGFG1	chr2	228416712;228423771	8503;8504	alt;alt	69;7	70;9	major;major	0.513402	0.791312	0.993019	0.686812	0.948581	no	major;minor	0.523501	0.815834	0.98889	0.927418	1	no	major;major	0.500145	0.000320823	no
TRIP12	chr2	230632087;230668858	8506;8507	ref;alt	62;61	52;53	major;major	0.539475	0.349837	0.814766	0.604085	0.944378	no	major;major	0.539475	0.560652	0.901366	0.604085	1	no	major;major	0.500944	0.000352527	no
SP110	chr2	231037616;231077110	1032;8511	ref;ref	111;143	88;90	major;major	0.562205	0.058573	0.384479	0.389267	0.870635	no	major;major	0.562205	0.114024	0.541865	0.389267	1	no	major;major	0.529298	0.999836	no
SP140	chr2	231110582;231177822;231177904	8512;1034;1034	ref;alt;ref	77;76;76	20;81;81	major;major;major	0.610759	0.004169	0.0697558	0.000123051	0.0178248	no	major;minor;minor	0.628703	0.001687	0.0334784	0.000589482	0.429609	no	major;major;major	0.618377	1	no
SP100	chr2	231331896;231333763;231408347;231409424;231409854;231410149	1029;1029;8514;8515;1031;8516	ref;ref;alt;alt;ref;ref	182;182;18;17;45;35	198;198;23;32;56;61	minor;minor;minor;minor;minor;minor	0.592134	0.000386	0.0102933	0.680057	0.948581	no	minor;minor;minor;minor;minor;minor	0.592134	0.004657	0.0722541	0.680057	1	no	minor;minor;minor;minor;minor;minor	0.506251	0.00133695	no
PSMD1	chr2	232035429	8518	ref	49	65	minor	0.595099	0.102229	0.501897	NA	NA	no	minor	0.595099	0.102229	0.510149	NA	NA	no	minor	0.501759	0.000425022	no
DIS3L2	chr2	232952256;233127979	8523;8524	ref;ref	26;16	28;15	minor;minor	0.530863	0.602728	0.922727	0.778968	0.965663	no	minor;minor	0.530863	0.854551	0.993685	0.778968	1	no	minor;minor	0.500282	0.000347665	no
ATG16L1	chr2	234183368;234203597;234203740;234203876	8533;103;8534;8535	ref;ref;alt;alt	8;16;11;12	11;19;19;18	minor;minor;minor;minor	0.586686	0.086838	0.462173	0.989146	0.996022	no	minor;minor;minor;minor	0.586686	0.372705	0.815491	0.989146	1	no	minor;minor;minor;minor	0.50188	0.000377383	no
USP40	chr2	234385585;234420361;234431981	8536;8537;8538	ref;ref;ref	8;18;12	7;17;9	major;major;major	0.509573	0.865004	0.996428	0.930192	0.986886	no	major;minor;major	0.520548	0.988361	1	0.96844	1	no	major;major;major	0.50073	0.000349605	no
UBE2F	chr2	238903399	8544	ref	14	12	major	0.512501	1	1	NA	NA	no	major	0.512501	1	1	NA	NA	no	major	0.500201	0.000360523	no
PER2	chr2	239155053	8547	alt	9	11	minor	0.523797	1	1	NA	NA	no	minor	0.523797	1	1	NA	NA	no	minor	0.50012	0.000376408	no
ASB1	chr2	239344412;239355454;239355995;239356026;239356977;239359705;239359833;239360097;239360121	8551;8552;94;94;8553;8555;8556;95;95	ref;alt;alt;ref;alt;ref;ref;ref;ref	17;5;13;13;13;6;13;15;15	8;9;6;6;9;8;12;18;18	major;major;major;major;major;major;major;major;major	0.524826	0.550162	0.911841	0.288838	0.788262	no	major;minor;major;major;major;minor;minor;minor;minor	0.607561	0.23492	0.715037	0.956846	1	no	major;major;major;major;major;major;major;major;major	0.501003	0.000377534	no
MTERFD2	chr2	242035146;242036797;242041728	8578;681;681	ref;ref;ref	43;48;48	46;39;39	minor;minor;minor	0.520667	0.638399	0.941418	0.623688	0.944652	no	minor;major;major	0.521864	0.861284	0.993685	0.64313	1	no	major;major;major	0.500569	0.000325926	no
PASK	chr2	242046785;242051777;242053823;242054129;242062162;242077496;242082262	8579;8580;8582;8583;8585;8586;8587	ref;ref;ref;ref;ref;ref;ref	44;40;8;11;16;13;14	26;26;7;2;10;11;7	major;major;major;major;major;major;major	0.597319	0.006283	0.0919113	0.681021	0.948581	no	major;major;major;major;major;major;major	0.597319	0.123532	0.559532	0.681021	1	no	major;major;major;major;major;major;major	0.610902	1	no
PPP1R7	chr2	242122391	8589	ref	47	30	major	0.5855	0.195806	0.670516	NA	NA	no	major	0.5855	0.195806	0.675289	NA	NA	no	major	0.502542	0.000626355	no
HDLBP	chr2	242206311	8594	ref	149	125	major	0.518707	0.677379	0.957003	NA	NA	no	major	0.518707	0.677379	0.950472	NA	NA	no	major	0.501483	0.000387732	no
40422	chr2	242255378;242291743;242292129	8595;8596;8597	ref;alt;alt	41;146;101	49;125;138	minor;minor;minor	0.508509	0.762657	0.991252	0.098835	0.57939	no	minor;major;minor	0.560571	0.104705	0.517461	0.971736	1	no	minor;minor;minor	0.501584	0.000492369	no
STK25	chr2	242434809	8602	ref	8	14	minor	0.66143	0.157206	0.604275	NA	NA	no	minor	0.66143	0.157206	0.610694	NA	NA	no	minor	0.500504	0.000390639	no
SUMF1	chr3	4403153	10390	ref	10	9	minor	0.500007	1	1	NA	NA	no	minor	0.500007	1	1	NA	NA	no	major	0.500433	0.000334715	no
ITPR1	chr3	4712413;4842231;4856180	10419;10430;10431	alt;alt;ref	7;24;50	5;20;27	major;major;major	0.604053	0.030481	0.264513	0.869527	0.982643	no	major;major;major	0.604053	0.094436	0.486431	0.869527	1	no	major;major;major	0.504375	0.00116042	no
BHLHE40	chr3	5024771	10432	alt	89	97	major	0.503671	0.955838	1	NA	NA	no	major	0.503671	0.955838	1	NA	NA	no	minor	0.500891	0.000336008	no
EDEM1	chr3	5260299	10442	ref	72	41	major	0.612689	0.05032	0.357826	NA	NA	no	major	0.612689	0.05032	0.359819	NA	NA	no	major	0.540416	1	no
SETD5	chr3	9515054	10528	ref	77	73	minor	0.511879	0.84705	0.996428	NA	NA	no	minor	0.511879	0.84705	0.993685	NA	NA	no	major	0.500659	0.000358902	no
BRPF1	chr3	9783081	10537	ref	8	8	minor	0.526557	1	1	NA	NA	no	minor	0.526557	1	1	NA	NA	no	major	0.500074	0.000373186	no
OGG1	chr3	9798773	10539	alt	12	6	major	0.691481	0.170113	0.630045	NA	NA	no	major	0.691481	0.170113	0.631144	NA	NA	no	major	0.501415	0.000506821	no
TADA3	chr3	9821914	10541	alt	21	19	major	0.550595	0.560566	0.91328	NA	NA	no	major	0.550595	0.560566	0.901366	NA	NA	no	major	0.500397	0.000337216	no
JAGN1	chr3	9934605	10548	alt	27	24	major	0.554857	0.523605	0.905818	NA	NA	no	major	0.554857	0.523605	0.89413	NA	NA	no	major	0.500387	0.000376104	no
CRELD1	chr3	9985656	10550	ref	6	10	minor	0.650642	0.333128	0.806846	NA	NA	no	minor	0.650642	0.333128	0.789282	NA	NA	no	minor	0.500389	0.000396586	no
PRRT3	chr3	9991101;9991163	858;858	ref;ref	17;17	18;18	minor;minor	0.565553	0.526147	0.905818	NA	NA	no	minor;minor	0.565553	0.526147	0.89413	NA	NA	no	major;major	0.500054	0.000353167	no
LOC401052	chr3	10048502;10048601	611;611	ref;ref	7;7	7;7	minor;minor	0.553399	0.796869	0.993588	NA	NA	no	minor;minor	0.553399	0.796869	0.98693	NA	NA	no	minor;minor	0.500011	0.000377268	no
FANCD2	chr3	10138069;10143274;10143328	9904;387;387	ref;ref;ref	15;23;23	19;12;12	major;major;major	0.513012	0.837354	0.996428	0.141512	0.63041	no	minor;major;major	0.596077	0.250494	0.729539	0.857273	1	no	major;major;major	0.500688	0.000418703	no
BRK1	chr3	10168647;10168785;10168802	9909;136;136	ref;ref;ref	17;17;17	20;12;12	minor;minor;minor	0.521205	0.803013	0.993588	0.452697	0.908979	no	minor;major;major	0.552188	0.713869	0.962351	0.813775	1	no	minor;minor;minor	0.500075	0.000362444	no
IQSEC1	chr3	12962074	10036	alt	46	37	major	0.579341	0.217326	0.691909	NA	NA	no	major	0.579341	0.217326	0.695364	NA	NA	no	major	0.500678	0.000381047	no
TMEM43	chr3	14183410;14183758;14184074;14184669;14184719	10077;10078;10079;1149;1149	alt;alt;alt;alt;alt	37;29;9;28;28	23;25;13;25;25	major;major;major;major;major	0.575439	0.061565	0.389282	0.486495	0.927266	no	major;major;minor;major;major	0.591821	0.12566	0.561766	0.864152	1	no	major;major;major;major;major	0.501207	0.000367545	no
XPC	chr3	14187345;14187449;14199887	10080;10081;10089	alt;alt;alt	11;22;26	9;17;32	major;major;major	0.531962	0.518797	0.905818	0.552857	0.944378	no	major;major;minor	0.556838	0.602067	0.916612	0.847632	1	no	major;major;major	0.500082	0.000360987	no
EAF1	chr3	15480890	10127	alt	7	6	major	0.565238	0.788237	0.991252	NA	NA	no	major	0.565238	0.788237	0.984966	NA	NA	no	major	0.500127	0.000395507	no
DPH3	chr3	16300335;16305674	10153;10158	ref;ref	10;18	4;15	major;major	0.572821	0.34943	0.814766	0.321085	0.818186	no	major;major	0.572821	0.548945	0.898071	0.321085	1	no	major;major	0.501424	0.00043108	no
OXNAD1	chr3	16312564;16327855;16327909	751;751;751	ref;ref;alt	14;14;14	16;16;16	minor;minor;minor	0.559097	0.605465	0.922727	NA	NA	no	minor;minor;minor	0.559097	0.605465	0.916612	NA	NA	no	major;major;major	0.500222	0.000372432	no
RFTN1	chr3	16357494;16358584;16364919;16364954	10159;10160;905;905	alt;alt;alt;alt	139;147;118;118	182;143;118;118	major;major;major;major	0.511322	0.653398	0.946097	0.279233	0.784328	no	minor;major;major;major	0.541117	0.312031	0.772047	0.958652	1	no	minor;minor;minor;minor	0.501709	0.000373234	no
TBC1D5	chr3	17200091;17202334;17208267	10179;10180;10182	ref;ref;ref	19;30;22	10;33;16	major;major;major	0.524467	0.615203	0.92836	0.316782	0.818186	no	major;minor;major	0.569668	0.40849	0.840547	0.785629	1	no	major;major;major	0.501254	0.000389657	no
RAB5A	chr3	19992432;20025925	10313;10314	ref;ref	48;0	19;11	major;major	0.548722	0.447291	0.871979	2.13505e-07	0.000108247	no	major;minor	0.766252	2.4e-05	0.000917015	0.00466045	0.429609	yes	minor;minor	0.561888	1	no
UBE2E1	chr3	23848835	10316	ref	150	141	minor	0.509668	0.842182	0.996428	NA	NA	no	minor	0.509668	0.842182	0.993685	NA	NA	no	major	0.501029	0.000340442	no
NR1D2	chr3	24020375	10318	ref	3	10	minor	0.792075	0.054673	0.369295	NA	NA	no	minor	0.792075	0.054673	0.374232	NA	NA	no	minor	0.502934	0.000627576	no
CMTM6	chr3	32523287;32523777;32533246	10325;10326;10328	alt;alt;alt	18;23;14	18;35;16	minor;minor;minor	0.529437	0.553098	0.913179	0.648114	0.946102	no	major;minor;minor	0.544718	0.760124	0.983229	0.81716	1	no	minor;minor;minor	0.500847	0.000353988	no
DYNC1LI1	chr3	32578505	10329	alt	17	18	major	0.511466	1	1	NA	NA	no	major	0.511466	1	1	NA	NA	no	major	0.500171	0.000373814	no
CRTAP	chr3	33174156;33174168;33185522	273;273;10332	alt;alt;ref	28;28;3	64;64;16	minor;minor;minor	0.694846	0.000259	0.00728615	0.0809069	0.555252	no	minor;minor;minor	0.694846	0.000511	0.0125785	0.0809069	1	no	minor;minor;minor	0.69426	1	no
PDCD6IP	chr3	33879770	10337	alt	30	33	major	0.501625	1	1	NA	NA	no	major	0.501625	1	1	NA	NA	no	minor	0.500649	0.000353897	no
TRANK1	chr3	36869439;36869482	1179;1179	ref;alt	19;19	29;29	minor;minor	0.604167	0.234676	0.720348	NA	NA	no	minor;minor	0.604167	0.234676	0.715037	NA	NA	no	minor;minor	0.500898	0.000448897	no
ACVR2B	chr3	38525567	10347	alt	8	7	major	0.559893	0.802652	0.993588	NA	NA	no	major	0.559893	0.802652	0.98693	NA	NA	no	major	0.500322	0.000384817	no
EXOG	chr3	38565981;38566235;38566480;38566519;38566722	10356;10357;365;365;10358	alt;ref;ref;ref;ref	3;20;24;24;13	7;12;24;24;16	minor;minor;minor;minor;minor	0.527607	0.574851	0.91328	0.415832	0.884681	no	minor;major;minor;minor;minor	0.581685	0.398376	0.839188	0.928831	1	no	major;major;major;major;major	0.500214	0.000343233	no
WDR48	chr3	39136877	10360	alt	11	16	minor	0.566946	0.584879	0.91802	NA	NA	no	minor	0.566946	0.584879	0.910207	NA	NA	no	minor	0.500562	0.000393622	no
EIF1B	chr3	40351277;40351311	338;338	alt;alt	19;19	36;36	minor;minor	0.605323	0.178109	0.639494	NA	NA	no	minor;minor	0.605323	0.178109	0.643982	NA	NA	no	minor;minor	0.503026	0.00111565	no
CTNNB1	chr3	41281388	10374	alt	60	46	major	0.591011	0.121326	0.544282	NA	NA	no	major	0.591011	0.121326	0.554448	NA	NA	no	major	0.501252	0.000385022	no
TRAK1	chr3	42251329;42251498;42253664;42253757;42265369;42265634;42266833	10375;10376;1175;1175;10378;10379;10380	ref;alt;ref;ref;alt;alt;ref	10;14;22;22;17;16;37	23;5;16;16;17;16;26	major;major;major;major;major;major;major	0.519524	0.595098	0.922727	0.0445684	0.494226	no	minor;major;major;major;major;major;major	0.589278	0.192877	0.672853	0.327665	1	no	major;major;major;major;major;major;major	0.500945	0.000423387	no
NKTR	chr3	42660567	10382	ref	36	33	minor	0.503664	1	1	NA	NA	no	minor	0.503664	1	1	NA	NA	no	major	0.5005	0.000360038	no
ZNF197	chr3	44670617	10392	alt	17	14	major	0.574046	0.499157	0.896935	NA	NA	no	major	0.574046	0.499157	0.88217	NA	NA	no	major	0.50048	0.000347508	no
ZDHHC3	chr3	45000626	10395	alt	11	14	minor	0.534078	0.848896	0.996428	NA	NA	no	minor	0.534078	0.848896	0.993685	NA	NA	no	minor	0.500435	0.000370571	no
LIMD1	chr3	45637253;45637439;45720359	10400;10401;10403	ref;ref;ref	45;45;92	66;44;110	minor;minor;minor	0.571853	0.02214	0.214691	0.491291	0.927688	no	minor;minor;minor	0.571853	0.077451	0.44061	0.491291	1	no	minor;minor;minor	0.502215	0.000432729	no
SACM1L	chr3	45779136	10404	alt	21	29	minor	0.554682	0.519509	0.905818	NA	NA	no	minor	0.554682	0.519509	0.893779	NA	NA	no	minor	0.50083	0.000381194	no
FYCO1	chr3	45996761;46010077;46021218	10410;10413;10414	ref;ref;ref	8;10;10	11;11;6	minor;minor;minor	0.525789	0.783829	0.991252	0.514628	0.941937	no	minor;minor;major	0.582753	0.550732	0.898071	0.939842	1	no	major;major;major	0.500363	0.000336016	no
NBEAL2	chr3	47036756	10418	alt	5	10	minor	0.641158	0.325011	0.802609	NA	NA	no	minor	0.641158	0.325011	0.782874	NA	NA	no	minor	0.50105	0.000394501	no
SETD2	chr3	47125385;47162661	10420;10421	ref;ref	33;35	43;21	minor;minor	0.506955	0.883875	1	0.0546088	0.503485	no	minor;major	0.594902	0.103354	0.51376	0.928174	1	no	major;major	0.500574	0.000428763	no
KLHL18	chr3	47385585	10423	ref	5	7	minor	0.609941	0.576199	0.91328	NA	NA	no	minor	0.609941	0.576199	0.905342	NA	NA	no	minor	0.500248	0.000398204	no
PTPN23	chr3	47452118;47452311	10424;10425	alt;ref	8;2	13;9	minor;minor	0.684379	0.044216	0.330299	0.186085	0.68866	no	minor;minor	0.684379	0.081362	0.450339	0.186085	1	no	minor;minor	0.503927	0.000725204	no
C3orf75	chr3	47555142	10428	ref	15	15	minor	0.52586	0.86333	0.996428	NA	NA	no	minor	0.52586	0.86333	0.993685	NA	NA	no	minor	0.500032	0.000364212	no
MAPKAPK3	chr3	50686198	10435	ref	11	11	minor	0.526152	0.840738	0.996428	NA	NA	no	minor	0.526152	0.840738	0.993685	NA	NA	no	minor	0.500256	0.000368045	no
TEX264	chr3	51738101	10436	alt	15	14	major	0.543093	0.726375	0.977666	NA	NA	no	major	0.543093	0.726375	0.96951	NA	NA	no	major	0.500513	0.000364741	no
PARP3	chr3	51982515	10437	alt	12	10	major	0.571449	0.546016	0.911098	NA	NA	no	major	0.571449	0.546016	0.898071	NA	NA	no	minor	0.500101	0.000364214	no
DNAH1	chr3	52430526	10440	alt	4	8	minor	0.640755	0.4061	0.848677	NA	NA	no	minor	0.640755	0.4061	0.839188	NA	NA	no	minor	0.500806	0.000397783	no
CHDH	chr3	53856653	10446	ref	1	10	minor	0.925851	0.00531	0.0799738	NA	NA	no	minor	0.925851	0.00531	0.0785757	NA	NA	no	minor	0.598171	1	no
ACTR8	chr3	53905308;53906513	10448;10449	ref;ref	37;36	33;39	minor;minor	0.52175	0.647968	0.943172	0.610554	0.944378	no	major;minor	0.524843	0.850531	0.993685	0.658053	1	no	major;major	0.500038	0.000323927	no
ARHGEF3	chr3	56835761	10452	alt	3	12	minor	0.777685	0.044513	0.330299	NA	NA	no	minor	0.777685	0.044513	0.333197	NA	NA	no	minor	0.506083	0.00249309	no
APPL1	chr3	57305243;57306319;57306782;57306961	10453;10454;10455;10456	ref;ref;ref;ref	15;24;6;8	4;15;9;9	major;major;major;major	0.565076	0.24069	0.72556	0.115789	0.610692	no	major;major;minor;minor	0.628963	0.112604	0.54137	0.577124	1	no	major;major;major;major	0.502969	0.000595281	no
PDE12	chr3	57546198	10458	ref	11	5	major	0.662441	0.234012	0.719173	NA	NA	no	major	0.662441	0.234012	0.714029	NA	NA	no	major	0.501937	0.000482437	no
ARF4	chr3	57582972	10459	ref	29	34	minor	0.564988	0.370355	0.828766	NA	NA	no	minor	0.564988	0.370355	0.813195	NA	NA	no	minor	0.500297	0.000349826	no
FAM116A	chr3	57611237;57612300	10460;10461	ref;ref	6;7	4;9	minor;minor	0.526345	0.833115	0.996428	0.455972	0.911944	no	major;minor	0.582391	0.691926	0.95328	0.931696	1	no	minor;minor	0.500116	0.000332267	no
FLNB	chr3	58081888;58109162;58112488;58118555;58154327	10465;10466;398;398;10467	ref;ref;ref;ref;ref	20;8;35;35;52	23;18;39;39;45	minor;minor;minor;minor;minor	0.558976	0.10776	0.516602	0.288052	0.788262	no	minor;minor;minor;minor;major	0.566982	0.306505	0.770022	0.38908	1	no	minor;minor;minor;minor;minor	0.500349	0.000339033	no
DNASE1L3	chr3	58183636	10468	alt	6	12	minor	0.64143	0.265156	0.745093	NA	NA	no	minor	0.64143	0.265156	0.734631	NA	NA	no	minor	0.501253	0.000466155	no
ABHD6	chr3	58280089;58280311;58280406	10471;16;16	alt;ref;ref	4;8;8	7;5;5	minor;minor;minor	0.516913	0.896452	1	0.436337	0.897455	no	minor;major;major	0.584231	0.678782	0.950472	0.832287	1	no	major;major;major	0.500269	0.000393652	no
RPP14	chr3	58304112;58305033;58305079;58305235	10472;921;921;10474	ref;ref;ref;ref	6;21;21;11	6;17;17;7	major;major;major;major	0.518959	0.76993	0.991252	0.818692	0.972967	no	minor;major;major;major	0.528826	0.957204	1	0.865065	1	no	major;major;major;major	0.501065	0.000363347	no
FHIT	chr3	59908126;59997112	397;397	ref;ref	9;9	2;2	major;major	0.772864	0.135024	0.567066	NA	NA	no	major;major	0.772864	0.135024	0.578913	NA	NA	no	major;major	0.508613	0.00975256	no
ATXN7	chr3	63967900;63981635	10479;10480	alt;ref	10;9	14;11	minor;minor	0.565985	0.469886	0.880684	0.911141	0.986849	no	minor;minor	0.565985	0.678337	0.950472	0.911141	1	no	minor;minor	0.500272	0.000374318	no
PSMD6	chr3	63996262	10481	alt	3	7	minor	0.674264	0.359593	0.814766	NA	NA	no	minor	0.674264	0.359593	0.80188	NA	NA	no	minor	0.500227	0.000441521	no
SLC25A26	chr3	66428282;66428450	10486;10487	alt;alt	17;3	21;7	minor;minor	0.559441	0.441003	0.869483	0.450462	0.90661	no	minor;minor	0.559441	0.639276	0.933619	0.450462	1	no	minor;minor	0.500407	0.000383287	no
LRIG1	chr3	66430811;66433676;66444615	10488;10489;10490	alt;alt;alt	9;6;5	9;4;5	major;major;major	0.553201	0.524186	0.905818	0.883296	0.985327	no	major;major;major	0.553201	0.918483	1	0.883296	1	no	major;major;major	0.500498	0.000365213	no
TMF1	chr3	69070399;69070457;69082708;69096614	1155;1155;10493;10494	alt;alt;ref;alt	16;16;29;54	28;28;23;35	major;major;major;major	0.547023	0.258139	0.742391	0.102774	0.57939	no	minor;minor;major;major	0.590885	0.097276	0.494055	0.592716	1	no	major;major;major;major	0.5011	0.00048269	no
EBLN2	chr3	73111809	10498	alt	6	6	major	0.527044	1	1	NA	NA	no	major	0.527044	1	1	NA	NA	no	minor	0.500049	0.00037931	no
GBE1	chr3	81539382;81698130	10500;10501	ref;alt	51;31	12;50	major;major	0.587081	0.066375	0.402654	3.21382e-05	0.00651762	no	major;minor	0.685236	0.000147	0.00464593	0.0263296	1	no	major;major	0.589424	1	no
CGGBP1	chr3	88101530;88101551;88101694;88102757;88102808;88103602;88103932;88104411;88107989	234;234;10504;235;235;10505;10506;10507;10508	ref;ref;ref;ref;ref;ref;ref;alt;alt	68;68;38;36;36;46;37;24;9	45;45;34;31;31;32;26;27;13	major;major;major;major;major;major;major;major;major	0.525045	0.34515	0.809169	0.915001	0.986849	no	major;major;major;minor;minor;major;major;minor;minor	0.537114	0.872828	0.997073	0.985925	1	no	major;major;major;major;major;major;major;major;major	0.503296	0.000485259	no
ZNF654	chr3	88188420;88189341;88190809	10509;10510;10511	ref;ref;ref	17;21;16	21;11;18	minor;minor;minor	0.505199	0.924607	1	0.219506	0.729795	no	minor;major;minor	0.587295	0.297296	0.76184	0.838896	1	no	major;major;major	0.500117	0.000371367	no
C3orf38	chr3	88199298;88206531	10513;10515	ref;ref	8;10	14;13	minor;minor	0.625802	0.110451	0.525566	0.652568	0.946102	no	minor;minor	0.625802	0.187455	0.661393	0.652568	1	no	minor;minor	0.501455	0.000373943	no
DHFRL1	chr3	93779860	10524	alt	4	8	minor	0.640755	0.4061	0.848677	NA	NA	no	minor	0.640755	0.4061	0.839188	NA	NA	no	minor	0.500589	0.000417518	no
CRYBG3	chr3	97593380;97593485;97595379;97660084;97660106	274;274;10533;275;275	ref;alt;ref;alt;ref	10;10;6;4;4	10;10;5;11;11	minor;minor;minor;minor;minor	0.574199	0.330164	0.805739	0.342705	0.837356	no	major;major;major;minor;minor	0.582899	0.617157	0.921642	0.382557	1	no	minor;minor;minor;minor;minor	0.500004	0.000383357	no
MINA	chr3	97664725;97677974	10535;10536	ref;alt	25;7	10;8	major;major	0.630145	0.080246	0.441347	0.21615	0.727907	no	major;minor	0.634157	0.129082	0.568761	0.247016	1	no	major;major	0.503625	0.00102091	no
CPOX	chr3	98298422	10542	alt	9	18	minor	0.641892	0.200924	0.673253	NA	NA	no	minor	0.641892	0.200924	0.680618	NA	NA	no	minor	0.501738	0.00052531	no
DCBLD2	chr3	98517013	10544	alt	6	5	major	0.572518	0.770537	0.991252	NA	NA	no	major	0.572518	0.770537	0.983229	NA	NA	no	major	0.500641	0.000402776	no
C3orf26	chr3	99886662	10551	alt	15	10	major	0.625406	0.256387	0.742391	NA	NA	no	major	0.625406	0.256387	0.734631	NA	NA	no	major	0.501122	0.000375991	no
TOMM70A	chr3	100082857;100084203	9891;9893	alt;ref	17;11	27;11	minor;minor	0.56669	0.338112	0.808349	0.650637	0.946102	no	minor;minor	0.56669	0.542764	0.895858	0.650637	1	no	minor;minor	0.500889	0.000374369	no
TFG	chr3	100467018	9897	ref	92	87	minor	0.511219	0.819982	0.996428	NA	NA	no	minor	0.511219	0.819982	0.99108	NA	NA	no	major	0.500615	0.000318989	no
CBLB	chr3	105587670	9916	ref	4	8	minor	0.692151	0.260997	0.742391	NA	NA	no	minor	0.692151	0.260997	0.734631	NA	NA	no	minor	0.500756	0.000366725	no
CD47	chr3	107765249;107765392	9917;9918	ref;ref	31;30	15;25	major;major	0.580642	0.13121	0.565484	0.236535	0.749446	no	major;major	0.580642	0.256708	0.734631	0.236535	1	no	major;major	0.503144	0.00070336	no
KIAA1524	chr3	108298260	9919	alt	11	15	minor	0.551131	0.70981	0.969644	NA	NA	no	minor	0.551131	0.70981	0.960419	NA	NA	no	minor	0.500202	0.000375577	no
CD200	chr3	112063850	9920	ref	30	22	major	0.551604	0.529401	0.905818	NA	NA	no	major	0.551604	0.529401	0.89413	NA	NA	no	major	0.501069	0.00038971	no
C3orf17	chr3	112727184	9924	ref	41	32	major	0.536376	0.607637	0.924187	NA	NA	no	major	0.536376	0.607637	0.917722	NA	NA	no	major	0.500729	0.000393615	no
WDR52	chr3	113022870	9928	ref	7	3	major	0.674264	0.359593	0.814766	NA	NA	no	major	0.674264	0.359593	0.80188	NA	NA	no	major	0.501649	0.000508603	no
SPICE1	chr3	113176122;113187648;113222036	9933;9934;9935	alt;ref;alt	11;11;8	12;7;11	major;major;major	0.510661	0.834064	0.996428	0.735207	0.961008	no	major;major;minor	0.544217	0.862218	0.993685	0.889799	1	no	major;major;major	0.50041	0.000354296	no
B4GALT4	chr3	118955888	9948	ref	4	6	minor	0.626826	0.540977	0.905818	NA	NA	no	minor	0.626826	0.540977	0.89413	NA	NA	no	minor	0.500426	0.000392142	no
RABL3	chr3	120408170	9952	alt	13	13	major	0.525984	0.852982	0.996428	NA	NA	no	major	0.525984	0.852982	0.993685	NA	NA	no	major	0.5003	0.000378745	no
POLQ	chr3	121186422;121186451;121208833;121228960	825;825;9956;9957	ref;ref;alt;ref	32;32;6;10	22;22;8;14	minor;minor;minor;minor	0.513649	0.798459	0.993588	0.512057	0.941937	no	major;major;minor;minor	0.560511	0.632138	0.927377	0.876339	1	no	major;major;major;major	0.500246	0.000362104	no
HCLS1	chr3	121351338;121361787	9959;9960	alt;ref	124;265	140;180	major;major	0.537061	0.208523	0.691909	0.199401	0.701843	no	minor;major	0.541652	0.289783	0.758098	0.267414	1	no	major;major	0.503291	0.00284827	no
GOLGB1	chr3	121415610	9961	alt	60	66	major	0.501429	1	1	NA	NA	no	major	0.501429	1	1	NA	NA	no	minor	0.500389	0.000354811	no
IQCB1	chr3	121500699	9962	ref	48	52	minor	0.545243	0.448373	0.871979	NA	NA	no	minor	0.545243	0.448373	0.860952	NA	NA	no	minor	0.500169	0.000341686	no
CD86	chr3	121839641	9964	alt	28	22	major	0.585281	0.302174	0.778541	NA	NA	no	major	0.585281	0.302174	0.765455	NA	NA	no	major	0.50091	0.000366705	no
FAM162A	chr3	122103120;122128757	9967;9968	alt;alt	42;64	27;35	major;major	0.654492	0.000518	0.0130008	0.663915	0.948581	no	major;major	0.654492	0.001073	0.0233003	0.663915	1	no	major;major	0.592645	1	no
WDR5B	chr3	122131777;122132965	9970;9971	ref;ref	9;7	2;6	major;major	0.648062	0.179611	0.643083	0.177048	0.678636	no	major;major	0.648062	0.307382	0.77051	0.177048	1	no	major;major	0.502983	0.000682563	no
KPNA1	chr3	122144873;122145470	9973;9974	ref;ref	13;22	9;14	major;major	0.577623	0.274581	0.755836	0.878912	0.982643	no	major;major	0.577623	0.465882	0.869046	0.878912	1	no	major;major	0.501852	0.000417834	no
PARP9	chr3	122252308;122259606;122259640	9976;761;761	ref;ref;ref	4;38;38	6;36;36	minor;minor;minor	0.549321	0.421029	0.85137	0.638776	0.945895	no	minor;minor;minor	0.549321	0.594325	0.916612	0.638776	1	no	minor;minor;minor	0.500533	0.000345137	no
DTX3L	chr3	122288210	9978	ref	17	15	major	0.505449	1	1	NA	NA	no	major	0.505449	1	1	NA	NA	no	major	0.50028	0.000368431	no
PARP15	chr3	122345870	9981	alt	6	24	minor	0.778598	0.004764	0.0761958	NA	NA	no	minor	0.778598	0.004764	0.0734689	NA	NA	no	minor	0.667364	1	no
PARP14	chr3	122437321;122448551;122448914	9982;9984;9985	ref;alt;ref	66;77;45	74;72;57	minor;minor;minor	0.52739	0.383447	0.840334	0.229385	0.743538	no	minor;major;minor	0.557971	0.209524	0.695364	0.86298	1	no	minor;minor;minor	0.500839	0.000320462	no
PDIA5	chr3	122864436;122880191	9988;9989	ref;ref	37;33	20;24	major;major	0.589357	0.084112	0.455194	0.493313	0.929776	no	major;major	0.589357	0.154284	0.603925	0.493313	1	no	major;major	0.504658	0.00124742	no
ZXDC	chr3	126156576;126173470;126174271;126175401;126176112;126176952;126178390;126179492;126180047;126180088;126180121;126180820	10002;10004;10005;10006;10007;10008;10009;10010;1341;1341;1341;10011	ref;ref;ref;ref;ref;ref;ref;ref;ref;ref;ref;alt	8;12;6;11;6;3;8;8;3;3;3;9	5;15;8;7;8;7;5;8;10;10;10;11	minor;minor;minor;minor;minor;minor;minor;minor;minor;minor;minor;minor	0.556942	0.174328	0.634472	0.468813	0.917715	no	major;minor;minor;major;minor;minor;major;minor;minor;minor;minor;minor	0.605311	0.470541	0.869046	0.890131	1	no	minor;minor;minor;minor;minor;minor;minor;minor;minor;minor;minor;minor	0.500881	0.000340558	no
CHCHD6	chr3	126451937	10015	alt	10	7	major	0.614219	0.482416	0.882191	NA	NA	no	major	0.614219	0.482416	0.872257	NA	NA	no	major	0.500612	0.000382169	no
PLXNA1	chr3	126753834	10022	alt	3	7	minor	0.674264	0.359593	0.814766	NA	NA	no	minor	0.674264	0.359593	0.80188	NA	NA	no	minor	0.500852	0.000425417	no
ABTB1	chr3	127398955	10026	ref	3	7	minor	0.725218	0.217573	0.691909	NA	NA	no	minor	0.725218	0.217573	0.695364	NA	NA	no	minor	0.500837	0.000457802	no
SEC61A1	chr3	127789903	10027	alt	23	20	major	0.560394	0.484171	0.882191	NA	NA	no	major	0.560394	0.484171	0.872257	NA	NA	no	major	0.500752	0.000378942	no
RPN1	chr3	128344786	10029	ref	197	222	minor	0.554849	0.178765	0.64095	NA	NA	no	minor	0.554849	0.178765	0.643982	NA	NA	no	minor	0.500974	0.000358119	no
ACAD9	chr3	128627933	10033	ref	21	20	minor	0.513455	0.885956	1	NA	NA	no	minor	0.513455	0.885956	1	NA	NA	no	major	0.500158	0.000344985	no
ATP2C1	chr3	130569557	10038	ref	3	8	minor	0.751638	0.139527	0.567066	NA	NA	no	minor	0.751638	0.139527	0.578913	NA	NA	no	minor	0.501499	0.000496536	no
ASTE1	chr3	130743812;130744384	10039;10040	alt;alt	6;7	10;9	minor;minor	0.567668	0.49577	0.895675	0.738847	0.961008	no	minor;minor	0.567668	0.695974	0.95328	0.738847	1	no	minor;minor	0.500553	0.000378458	no
DNAJC13	chr3	132221139	10042	ref	26	23	major	0.505076	1	1	NA	NA	no	major	0.505076	1	1	NA	NA	no	major	0.500144	0.000359032	no
ACAD11	chr3	132361596	10044	alt	26	23	major	0.556072	0.514164	0.901581	NA	NA	no	major	0.556072	0.514164	0.888165	NA	NA	no	major	0.500364	0.000375229	no
RYK	chr3	133941320	10053	ref	11	6	major	0.621458	0.358439	0.814766	NA	NA	no	major	0.621458	0.358439	0.80188	NA	NA	no	major	0.50188	0.000439644	no
CEP63	chr3	134225969;134278270	10054;10055	ref;alt	25;6	28;4	minor;minor	0.521711	0.777558	0.991252	0.331032	0.820921	no	minor;major	0.565963	0.506949	0.88217	0.713862	1	no	major;major	0.500611	0.000352551	no
STAG1	chr3	136056861	10060	alt	27	17	major	0.638453	0.096107	0.485274	NA	NA	no	major	0.638453	0.096107	0.492068	NA	NA	no	major	0.501548	0.000418076	no
NCK1	chr3	136667405	10066	ref	16	15	minor	0.509712	1	1	NA	NA	no	minor	0.509712	1	1	NA	NA	no	minor	0.500152	0.000384385	no
CEP70	chr3	138289163;138289221	232;232	ref;ref	5;5	7;7	minor;minor	0.636203	0.405841	0.848677	NA	NA	no	minor;minor	0.636203	0.405841	0.839188	NA	NA	no	minor;minor	0.500247	0.000376176	no
FAIM	chr3	138347957	10072	alt	9	16	minor	0.61477	0.341297	0.808349	NA	NA	no	minor	0.61477	0.341297	0.792131	NA	NA	no	minor	0.500707	0.000411245	no
ATR	chr3	142178144;142188337;142217537	10092;10093;10095	ref;ref;alt	18;9;10	11;8;14	major;major;major	0.520114	0.796558	0.993588	0.581246	0.944378	no	major;major;minor	0.559493	0.745649	0.979406	0.848927	1	no	major;major;major	0.500877	0.000364724	no
SLC9A9	chr3	142984522	10104	alt	11	7	major	0.636765	0.363015	0.818062	NA	NA	no	major	0.636765	0.363015	0.806	NA	NA	no	major	0.50136	0.000422768	no
GYG1	chr3	148727133;148745236	10108;10109	ref;ref	29;17	32;23	minor;minor	0.570719	0.190532	0.664412	0.656172	0.946102	no	minor;minor	0.570719	0.334834	0.789282	0.656172	1	no	minor;minor	0.500865	0.000357966	no
HLTF	chr3	148748380;148759325	10110;10111	ref;ref	17;26	14;27	minor;minor	0.51275	0.830781	0.996428	0.641788	0.946102	no	major;minor	0.530131	0.853377	0.993685	0.918339	1	no	minor;minor	0.500117	0.000338417	no
HPS3	chr3	148863151	10113	ref	8	5	major	0.58898	0.596436	0.922727	NA	NA	no	major	0.58898	0.596436	0.916612	NA	NA	no	major	0.500907	0.00042644	no
MBNL1	chr3	152182577	10123	alt	131	160	minor	0.524765	0.57726	0.91328	NA	NA	no	minor	0.524765	0.57726	0.905342	NA	NA	no	minor	0.500985	0.000419618	no
RAP2B	chr3	152882810	10124	alt	8	6	major	0.597861	0.604733	0.922727	NA	NA	no	major	0.597861	0.604733	0.916612	NA	NA	no	major	0.500383	0.000391814	no
GFM1	chr3	158366900	10135	alt	30	30	major	0.525452	0.728939	0.979058	NA	NA	no	major	0.525452	0.728939	0.971413	NA	NA	no	minor	0.500394	0.000352474	no
LXN	chr3	158388780	10136	alt	17	14	major	0.574046	0.499157	0.896935	NA	NA	no	major	0.574046	0.499157	0.88217	NA	NA	no	major	0.500243	0.000340136	no
MFSD1	chr3	158546984	10142	alt	17	20	minor	0.514864	0.878832	1	NA	NA	no	minor	0.514864	0.878832	0.999916	NA	NA	no	minor	0.500594	0.000362378	no
SMC4	chr3	160131347;160152076;160152299	10143;10144;10145	ref;ref;ref	14;5;60	10;6;45	major;major;major	0.536759	0.448469	0.871979	0.767774	0.965663	no	major;minor;major	0.550555	0.605199	0.916612	0.990041	1	no	major;major;major	0.501526	0.000379157	no
TRIM59	chr3	160154046;160154747	10146;10147	ref;ref	13;4	10;11	minor;minor	0.583098	0.284085	0.767089	0.0876083	0.573128	no	major;minor	0.629167	0.259774	0.734631	0.206249	1	no	minor;minor	0.500291	0.000377514	no
KPNA4	chr3	160213088;160213102;160213214;160216261	585;585;585;10150	ref;ref;ref;ref	16;16;16;8	13;13;13;7	minor;minor;minor;minor	0.514274	0.85277	0.996428	0.848936	0.982474	no	minor;minor;minor;major	0.518928	0.972447	1	0.909686	1	no	major;major;major;major	0.500795	0.000353672	no
GOLIM4	chr3	167728054;167747022	10162;10163	alt;alt	22;19	30;30	minor;minor	0.568992	0.224515	0.704361	0.746343	0.96284	no	minor;minor	0.568992	0.380368	0.826575	0.746343	1	no	minor;minor	0.502042	0.000396729	no
GPR160	chr3	169802930	10165	alt	4	8	minor	0.640755	0.4061	0.848677	NA	NA	no	minor	0.640755	0.4061	0.839188	NA	NA	no	minor	0.500612	0.000426314	no
PHC3	chr3	169806816;169807624;169807839;169809923;169813340;169831268	10166;10167;10168;10169;10170;10171	alt;alt;alt;alt;alt;alt	25;10;29;39;13;17	16;22;42;59;26;30	minor;minor;minor;minor;minor;minor	0.569763	0.024647	0.22861	0.167433	0.665219	no	major;minor;minor;minor;minor;minor	0.605553	0.013591	0.156725	0.942501	1	no	minor;minor;minor;minor;minor;minor	0.571207	1	no
PRKCI	chr3	170021646	10172	alt	6	8	minor	0.544814	0.79922	0.993588	NA	NA	no	minor	0.544814	0.79922	0.98693	NA	NA	no	minor	0.500056	0.000381585	no
TNIK	chr3	170893070;171087469	10176;10177	ref;alt	27;40	24;46	minor;minor	0.504218	0.934994	1	0.892968	0.985583	no	major;minor	0.507308	0.992491	1	0.954398	1	no	minor;minor	0.500049	0.000335631	no
FNDC3B	chr3	172046861	10181	ref	15	24	minor	0.640252	0.135238	0.567066	NA	NA	no	minor	0.640252	0.135238	0.578913	NA	NA	no	minor	0.500498	0.000422864	no
TNFSF10	chr3	172223690;172223926;172224303	1162;10183;10185	ref;ref;ref	30;12;10	15;5;4	major;major;major	0.659249	0.008752	0.119176	0.954718	0.987689	no	major;major;major	0.659249	0.029978	0.264633	0.954718	1	no	major;major;major	0.651628	1	no
KCNMB2	chr3	178546026;178560581	10192;10193	ref;ref	17;12	29;14	minor;minor	0.621142	0.058985	0.385527	0.47785	0.923208	no	minor;minor	0.621142	0.105424	0.518113	0.47785	1	no	minor;minor	0.501408	0.000412107	no
ZMAT3	chr3	178735842	10195	ref	13	20	minor	0.631159	0.190276	0.664412	NA	NA	no	minor	0.631159	0.190276	0.669102	NA	NA	no	minor	0.501071	0.000405717	no
ACTL6A	chr3	179298999	10208	alt	65	74	minor	0.507168	0.945927	1	NA	NA	no	minor	0.507168	0.945927	1	NA	NA	no	minor	0.500451	0.000337731	no
FXR1	chr3	180669208	10209	ref	80	118	minor	0.620541	0.012135	0.146705	NA	NA	no	minor	0.620541	0.012135	0.143159	NA	NA	no	minor	0.504597	0.00168648	no
ATP11B	chr3	182566330	10210	ref	24	16	major	0.574712	0.462698	0.880684	NA	NA	no	major	0.574712	0.462698	0.869044	NA	NA	no	major	0.501626	0.000401148	no
KLHL6	chr3	183207297;183208941;183212026;183226114	10213;10214;10215;10216	alt;ref;alt;alt	27;8;30;22	26;8;23;35	major;major;major;major	0.50664	0.868582	0.998012	0.376681	0.867574	no	major;minor;major;minor	0.567478	0.414868	0.840547	0.924722	1	no	minor;minor;minor;minor	0.500306	0.000342445	no
YEATS2	chr3	183480014	10217	ref	28	18	major	0.583569	0.343415	0.808349	NA	NA	no	major	0.583569	0.343415	0.793293	NA	NA	no	major	0.50215	0.00048162	no
DVL3	chr3	183882962;183889337;183890097;183890868	10218;10219;10220;10221	alt;alt;alt;alt	12;6;6;15	7;7;8;31	minor;minor;minor;minor	0.546736	0.406875	0.848677	0.20858	0.714529	no	major;minor;minor;minor	0.613374	0.194829	0.674915	0.772862	1	no	minor;minor;minor;minor	0.501482	0.000484148	no
AP2M1	chr3	183899832;183901281	10222;10223	alt;alt	104;83	143;171	minor;minor	0.602538	0.001128	0.0253305	0.123908	0.612892	no	minor;minor	0.602538	0.002341	0.0428069	0.123908	1	no	minor;minor	0.607954	1	no
VPS8	chr3	184550501;184573555;184700426;184769911;184769941	10230;10231;10233;1235;1235	ref;ref;ref;ref;ref	7;13;12;16;16	14;10;1;10;10	major;major;major;major;major	0.554992	0.345161	0.809169	0.00764042	0.180172	no	minor;major;major;major;major	0.652039	0.053521	0.373334	0.112305	1	no	major;major;major;major;major	0.506114	0.00358389	no
MAP3K13	chr3	185202184	10235	alt	6	10	minor	0.599041	0.477478	0.880684	NA	NA	no	minor	0.599041	0.477478	0.869046	NA	NA	no	minor	0.500227	0.00041992	no
ETV5	chr3	185766414	10239	alt	9	1	major	0.917579	0.009892	0.127897	NA	NA	no	major	0.917579	0.009892	0.123529	NA	NA	no	major	0.675907	1	no
ST6GAL1	chr3	186793729;186795216;186796130	10242;10243;10244	ref;ref;ref	132;144;115	107;112;142	minor;minor;minor	0.504749	0.854879	0.996428	0.130098	0.62728	no	major;major;minor	0.547691	0.21303	0.695364	0.70091	1	no	major;major;major	0.501787	0.000596107	no
TP63	chr3	189612832;189614507	10252;10253	alt;alt	9;10	7;2	major;major	0.711095	0.02827	0.253046	0.154767	0.645818	no	major;major	0.711095	0.067587	0.41393	0.154767	1	no	major;major	0.504291	0.0010187	no
LEPREL1	chr3	189712010;189713205	10254;10255	alt;ref	37;21	21;18	major;major	0.600952	0.076664	0.426004	0.181828	0.686823	no	major;major	0.600952	0.147017	0.588068	0.181828	1	no	major;major	0.502747	0.000524303	no
CCDC50	chr3	191114590	10270	ref	12	10	major	0.519345	1	1	NA	NA	no	major	0.519345	1	1	NA	NA	no	major	0.500395	0.000353277	no
OPA1	chr3	193334991;193374964;193412672;193412949;193413732;193414481;193414733;193414780	10272;10273;10274;10275;10276;10277;748;748	ref;ref;ref;ref;ref;ref;ref;ref	24;39;38;32;16;9;14;14	30;37;30;32;14;5;18;18	minor;minor;minor;minor;minor;minor;minor;minor	0.519237	0.526329	0.905818	0.780511	0.966092	no	minor;minor;major;minor;major;major;minor;minor	0.544689	0.832436	0.992506	0.961603	1	no	major;major;major;major;major;major;major;major	0.500788	0.000317015	no
TMEM44	chr3	194309012;194349178	10278;10279	ref;ref	4;6	6;4	minor;minor	0.527428	0.843225	0.996428	0.409731	0.880226	no	minor;major	0.6	0.702651	0.95782	0.822054	1	no	minor;minor	0.500058	0.00036051	no
LSG1	chr3	194361768	10280	ref	33	30	minor	0.501625	1	1	NA	NA	no	minor	0.501625	1	1	NA	NA	no	major	0.500328	0.000348337	no
LRRC33	chr3	196388099	10288	alt	18	29	minor	0.59199	0.284896	0.767089	NA	NA	no	minor	0.59199	0.284896	0.753714	NA	NA	no	minor	0.50129	0.000470059	no
PIGX	chr3	196461402;196461474	797;797	ref;ref	16;16	14;14	minor;minor	0.518316	0.864428	0.996428	NA	NA	no	minor;minor	0.518316	0.864428	0.993685	NA	NA	no	major;major	0.50008	0.000358783	no
SENP5	chr3	196613072	10293	alt	29	26	major	0.552692	0.541368	0.905818	NA	NA	no	major	0.552692	0.541368	0.89413	NA	NA	no	major	0.500471	0.000342895	no
NCBP2	chr3	196662696;196663321	10295;10296	alt;alt	7;41	22;60	minor;minor	0.614038	0.023945	0.225835	0.138911	0.63041	no	minor;minor	0.614038	0.044882	0.334979	0.138911	1	no	minor;minor	0.579816	1	no
MFI2	chr3	196742290;196743130;196745959;196746629	10303;10304;10305;10306	alt;alt;alt;alt	7;10;0;2	7;11;12;8	minor;minor;minor;minor	0.681342	0.008461	0.11681	0.00236954	0.103642	no	major;major;minor;minor	0.695251	0.031379	0.272306	0.00401593	0.429609	no	minor;minor;minor;minor	0.634655	1	no
ADD1	chr4	2906707;2916762	10815;10816	ref;ref	90;86	78;67	major;major	0.523404	0.514183	0.901581	0.712858	0.952833	no	major;major	0.523404	0.764598	0.983229	0.712858	1	no	major;major	0.501656	0.000413116	no
HTT	chr4	3162056;3213832	10818;10819	ref;ref	85;17	67;17	major;major	0.519761	0.66385	0.951518	0.571994	0.944378	no	major;minor	0.531984	0.690794	0.95328	0.9323	1	no	major;major	0.500885	0.000387333	no
EVC	chr4	5749961;5750003;5815381;5815444;5815477	360;360;363;363;363	ref;alt;alt;alt;alt	6;6;11;11;11	17;17;10;10;10	minor;minor;minor;minor;minor	0.580299	0.324162	0.802609	0.0310107	0.424931	no	minor;minor;major;major;major	0.674977	0.045302	0.336154	0.36645	1	no	minor;minor;minor;minor;minor	0.501692	0.000476992	no
CNO	chr4	6718775	10952	ref	10	7	major	0.562028	0.646977	0.943172	NA	NA	no	major	0.562028	0.646977	0.936276	NA	NA	no	major	0.50095	0.000395248	no
ZNF518B	chr4	10443425;10446906;10447168;10447194;10447640	10576;10577;1302;1302;10578	ref;alt;ref;ref;alt	11;12;16;16;13	12;11;14;14;6	major;major;major;major;major	0.537806	0.470612	0.880684	0.400425	0.875728	no	minor;major;minor;minor;major	0.572222	0.607646	0.917722	0.637401	1	no	major;major;major;major;major	0.500089	0.0003408	no
BOD1L	chr4	13617012	10657	ref	38	25	major	0.578143	0.311209	0.789744	NA	NA	no	major	0.578143	0.311209	0.772047	NA	NA	no	major	0.501394	0.00046191	no
TAPT1	chr4	16163221;16163265;16163486	1095;1095;10700	alt;alt;alt	5;5;5	6;6;7	minor;minor;minor	0.525261	0.841504	0.996428	0.772033	0.965663	no	major;major;minor	0.53375	0.950293	1	0.832453	1	no	minor;minor;minor	0.500308	0.000374505	no
QDPR	chr4	17503382	10736	alt	6	11	minor	0.621458	0.358439	0.814766	NA	NA	no	minor	0.621458	0.358439	0.80188	NA	NA	no	minor	0.500969	0.000404558	no
SEPSECS	chr4	25125098	10798	alt	14	12	major	0.564325	0.57857	0.91328	NA	NA	no	major	0.564325	0.57857	0.905342	NA	NA	no	major	0.500846	0.000370727	no
ZCCHC4	chr4	25363901;25370962	10801;10802	ref;ref	3;3	11;10	minor;minor	0.800296	0.002851	0.0508267	0.920206	0.986849	no	minor;minor	0.800296	0.004906	0.0741798	0.920206	1	no	minor;minor	0.631229	1	no
ANAPC4	chr4	25419283	10804	ref	28	27	minor	0.516406	0.902897	1	NA	NA	no	minor	0.516406	0.902897	1	NA	NA	no	minor	0.500119	0.000348556	no
SEL1L3	chr4	25749419	10805	alt	27	33	minor	0.524608	0.816306	0.994642	NA	NA	no	minor	0.524608	0.816306	0.988994	NA	NA	no	minor	0.500744	0.000389438	no
STIM2	chr4	27019393	10807	ref	14	11	major	0.534078	0.848896	0.996428	NA	NA	no	major	0.534078	0.848896	0.993685	NA	NA	no	major	0.500456	0.00040263	no
ARAP2	chr4	36068286;36152584;36163128	10843;10845;10846	alt;alt;ref	4;16;9	6;16;14	minor;minor;minor	0.547226	0.450764	0.872886	0.547301	0.944378	no	minor;major;minor	0.571868	0.618804	0.921854	0.762251	1	no	minor;minor;minor	0.500848	0.000369584	no
PGM2	chr4	37836302;37857342;37863385	10851;10852;10853	ref;ref;ref	28;45;17	31;34;13	major;major;major	0.509905	0.819421	0.996428	0.586553	0.944378	no	minor;major;major	0.545898	0.655072	0.938977	0.995885	1	no	major;major;major	0.501066	0.000334281	no
TBC1D1	chr4	38016395;38023302	10854;10855	ref;ref	4;32	6;10	major;major	0.666783	0.022116	0.214691	0.0428853	0.494226	no	minor;major	0.71516	0.006114	0.0864743	0.476523	1	no	major;major	0.604055	1	no
TLR10	chr4	38774152;38774180;38774194;38774389;38774503;38774785;38774889;38775040;38775922;38776180;38776303;38777173;38777236;38777471	1124;1124;1124;1125;1125;1126;1126;10859;10860;10861;10862;1127;1127;10863	alt;ref;alt;alt;ref;ref;ref;ref;ref;ref;alt;alt;alt;ref	7;7;7;43;43;162;162;38;44;33;54;75;75;47	5;5;5;50;50;187;187;65;48;30;73;95;95;28	minor;minor;minor;minor;minor;minor;minor;minor;minor;minor;minor;minor;minor;minor	0.542026	0.030903	0.267269	0.174004	0.675926	no	major;major;major;minor;minor;minor;minor;minor;minor;minor;minor;minor;minor;major	0.563491	0.066365	0.410373	0.697613	1	no	minor;minor;minor;minor;minor;minor;minor;minor;minor;minor;minor;minor;minor;minor	0.503548	0.000710831	no
TLR1	chr4	38799710;38802528;38805942;38805983	10864;1123;1123;1123	ref;ref;ref;ref	7;29;29;29	11;45;45;45	minor;minor;minor;minor	0.669935	0.003122	0.0548121	0.709688	0.952833	no	minor;minor;minor;minor	0.669935	0.005881	0.0841082	0.709688	1	no	minor;minor;minor;minor	0.502156	0.000529846	no
TLR6	chr4	38826055;38829163;38829832;38830012	10866;10867;10868;10869	alt;alt;alt;alt	5;9;8;8	8;15;15;17	minor;minor;minor;minor	0.621528	0.037127	0.306509	0.97557	0.98824	no	minor;minor;minor;minor	0.621528	0.185762	0.659571	0.97557	1	no	minor;minor;minor;minor	0.506293	0.00124684	no
FAM114A1	chr4	38879949;38880046	375;375	alt;alt	3;3	7;7	minor;minor	0.648143	0.535705	0.905818	NA	NA	no	minor;minor	0.648143	0.535705	0.89413	NA	NA	no	minor;minor	0.500739	0.00044491	no
TMEM156	chr4	38969034;39000305	10870;10871	ref;alt	43;36	20;14	major;major	0.697407	0.000136	0.0041947	0.391905	0.870635	no	major;major	0.697407	0.000257	0.00731022	0.391905	1	no	major;major	0.673855	1	no
UGDH	chr4	39528976;39529146	10873;10874	ref;ref	11;16	13;16	minor;minor	0.543968	0.569936	0.91328	0.776325	0.965663	no	minor;minor	0.543968	0.800191	0.98693	0.776325	1	no	minor;minor	0.500285	0.000343886	no
N4BP2	chr4	40157213	10877	alt	6	4	major	0.626826	0.540977	0.905818	NA	NA	no	major	0.626826	0.540977	0.89413	NA	NA	no	major	0.500658	0.000388831	no
RHOH	chr4	40198846	10878	alt	19	21	major	0.500658	1	1	NA	NA	no	major	0.500658	1	1	NA	NA	no	minor	0.500126	0.000365294	no
RBM47	chr4	40425863;40426677;40427250;40427990	10879;10880;10881;10883	alt;alt;alt;ref	16;23;22;15	21;30;19;12	minor;minor;minor;minor	0.501661	0.979226	1	0.775489	0.965663	no	minor;minor;major;major	0.544544	0.820457	0.99108	0.995429	1	no	minor;minor;minor;minor	0.500525	0.00033773	no
GUF1	chr4	44680599	10889	alt	7	8	minor	0.506689	1	1	NA	NA	no	minor	0.506689	1	1	NA	NA	no	major	0.500255	0.000369562	no
GNPDA2	chr4	44728530	10890	ref	11	15	minor	0.602521	0.353973	0.814766	NA	NA	no	minor	0.602521	0.353973	0.80188	NA	NA	no	minor	0.500314	0.000398111	no
ATP10D	chr4	47514685;47570876;47594220	10891;10892;10893	ref;ref;ref	21;16;17	15;13;14	major;major;major	0.536684	0.511822	0.900525	0.957	0.987689	no	major;major;major	0.536684	0.892858	1	0.957	1	no	major;major;major	0.500949	0.000360571	no
TEC	chr4	48138235;48138535;48172266	10897;10898;10899	alt;alt;alt	10;4;15	9;6;11	major;major;major	0.552472	0.50549	0.896935	0.675735	0.948581	no	major;minor;major	0.579286	0.626895	0.924928	0.948993	1	no	major;major;major	0.500647	0.000335995	no
FRYL	chr4	48582909;48588742	10903;10904	alt;ref	11;17	10;8	major;major	0.607482	0.184044	0.653048	0.496744	0.930547	no	major;major	0.607482	0.311449	0.772047	0.496744	1	no	major;major	0.501428	0.000461056	no
USP46	chr4	53463566;53463763	10910;10911	alt;alt	1;5	12;14	minor;minor	0.799511	0.001052	0.0238329	0.222908	0.73006	yes	minor;minor	0.799511	0.001949	0.0375146	0.222908	1	yes	minor;minor	0.721346	1	yes
SCFD2	chr4	54011526	10912	alt	6	10	minor	0.599041	0.477478	0.880684	NA	NA	no	minor	0.599041	0.477478	0.869046	NA	NA	no	minor	0.50102	0.000385415	no
SRD5A3	chr4	56236328	10915	ref	7	8	minor	0.559893	0.802652	0.993588	NA	NA	no	minor	0.559893	0.802652	0.98693	NA	NA	no	major	0.500093	0.000382295	no
TMEM165	chr4	56292101	10918	ref	33	23	major	0.564088	0.400235	0.848677	NA	NA	no	major	0.564088	0.400235	0.839188	NA	NA	no	major	0.501054	0.000452358	no
CLOCK	chr4	56301369	10919	ref	8	3	major	0.70232	0.243859	0.72556	NA	NA	no	major	0.70232	0.243859	0.721885	NA	NA	no	major	0.502699	0.000632159	no
EXOC1	chr4	56756531;56770708	10922;10923	alt;alt	23;42	29;16	major;major	0.618113	0.024512	0.228184	0.00667597	0.161177	no	minor;major	0.647864	0.009765	0.123529	0.0349171	1	no	major;major	0.526159	1	no
AASDH	chr4	57211352	10928	ref	18	12	major	0.574506	0.491839	0.891088	NA	NA	no	major	0.574506	0.491839	0.88217	NA	NA	no	major	0.501034	0.000418649	no
PAICS	chr4	57326406;57327405	10936;10937	ref;ref	118;15	100;18	minor;minor	0.501163	0.976892	1	0.407331	0.879162	no	major;minor	0.526963	0.726035	0.96951	0.605807	1	no	major;major	0.500256	0.000345681	no
SRP72	chr4	57333822	10938	ref	21	3	major	0.856549	0.000685	0.0165434	NA	NA	yes	major	0.856549	0.000685	0.0163888	NA	NA	yes	major	0.759462	1	yes
REST	chr4	57797100;57797253;57797308;57801705	10941;904;904;10943	alt;alt;alt;ref	16;16;16;6	21;14;14;13	minor;minor;minor;minor	0.536937	0.494278	0.894098	0.167763	0.665219	no	minor;major;major;minor	0.595733	0.265151	0.734631	0.532917	1	no	minor;minor;minor;minor	0.500818	0.000366323	no
POLR2B	chr4	57887150	10945	alt	29	50	minor	0.608281	0.095895	0.485274	NA	NA	no	minor	0.608281	0.095895	0.491966	NA	NA	no	minor	0.503506	0.00105639	no
STAP1	chr4	68442968;68447040	1067;1067	ref;ref	47;47	35;35	major;major	0.522779	0.773462	0.991252	NA	NA	no	major;major	0.522779	0.773462	0.984966	NA	NA	no	major;major	0.501415	0.000428374	no
UBA6	chr4	68484094;68484199;68484396;68562365	1207;1207;10956;10957	alt;alt;alt;alt	51;51;5;12	58;58;13;8	major;major;major;major	0.503236	0.94648	1	0.152387	0.645818	no	major;major;minor;major	0.562847	0.427673	0.847909	0.363459	1	no	minor;minor;minor;minor	0.500923	0.000366578	no
RASSF6	chr4	74451073	10975	alt	4	6	minor	0.572916	0.761396	0.991252	NA	NA	no	minor	0.572916	0.761396	0.983229	NA	NA	no	minor	0.500396	0.000379138	no
PARM1	chr4	75972812;75974353	10977;10978	alt;alt	18;12	16;4	major;major	0.629991	0.083635	0.455039	0.164801	0.665219	no	major;major	0.629991	0.15912	0.615328	0.164801	1	no	major;major	0.501672	0.000464361	no
THAP6	chr4	76453850;76454850	10984;10985	ref;ref	8;12	3;6	major;major	0.664422	0.095033	0.48463	0.775842	0.965663	no	major;major	0.664422	0.162565	0.617632	0.775842	1	no	major;major	0.504632	0.000988511	no
G3BP2	chr4	76570629	10986	ref	27	13	major	0.650669	0.079861	0.440927	NA	NA	no	major	0.650669	0.079861	0.448061	NA	NA	no	major	0.505382	0.00185269	no
8615	chr4	76704004	10987	alt	112	104	major	0.543632	0.369845	0.828349	NA	NA	no	major	0.543632	0.369845	0.813195	NA	NA	no	major	0.500492	0.000343502	no
NAAA	chr4	76857309	698	alt	5	10	minor	0.641158	0.325011	0.802609	NA	NA	no	minor	0.641158	0.325011	0.782874	NA	NA	no	minor	0.501481	0.000429945	no
CXCL10	chr4	76942943	10991	ref	13	8	major	0.593385	0.529775	0.905818	NA	NA	no	major	0.593385	0.529775	0.89413	NA	NA	no	major	0.501045	0.000443458	no
40431	chr4	77871016	11002	alt	12	14	minor	0.512501	1	1	NA	NA	no	minor	0.512501	1	1	NA	NA	no	major	0.500252	0.000375072	no
ANTXR2	chr4	80828555;80898808	68;68	alt;ref	19;19	20;20	minor;minor	0.512821	1	1	NA	NA	no	minor;minor	0.512821	1	1	NA	NA	no	major;major	0.500327	0.000362671	no
KLHL8	chr4	88082452;88082526	583;583	alt;ref	9;9	4;4	major;major	0.692308	0.279832	0.765352	NA	NA	no	major;major	0.692308	0.279832	0.751698	NA	NA	no	major;major	0.502478	0.000558098	no
HSD17B11	chr4	88293887;88312293	11029;11030	ref;alt	12;4	19;8	minor;minor	0.637777	0.098723	0.49074	0.983827	0.99208	no	minor;minor	0.637777	0.165479	0.623276	0.983827	1	no	minor;minor	0.501216	0.000409154	no
PPM1K	chr4	89181841;89183131	11033;11035	alt;ref	5;31	8;2	major;major	0.804704	5.8e-05	0.00197973	0.000651379	0.0550415	yes	minor;major	0.845182	4e-06	0.000170667	0.0157701	0.94064	yes	major;major	0.684043	1	no
HERC5	chr4	89397091	11036	ref	32	12	major	0.70406	0.016726	0.181435	NA	NA	no	major	0.70406	0.016726	0.182985	NA	NA	no	major	0.654199	1	no
PIGY	chr4	89443162	11037	ref	58	50	major	0.511789	0.872427	0.998672	NA	NA	no	major	0.511789	0.872427	0.997059	NA	NA	no	major	0.501118	0.000361104	no
PDLIM5	chr4	95496882;95506842;95585225;95586405;95587259;95588674	11047;11048;11049;11051;11053;11056	alt;ref;ref;ref;ref;alt	9;5;6;6;8;5	18;7;6;4;5;6	minor;minor;minor;minor;minor;minor	0.54361	0.454287	0.875075	0.788116	0.968666	no	minor;minor;minor;major;major;minor	0.587892	0.71957	0.96445	0.983587	1	no	minor;minor;minor;minor;minor;minor	0.500696	0.000373417	no
DAPP1	chr4	100784980;100790328	10557;10558	ref;ref	50;60	28;48	major;major	0.568534	0.111922	0.531456	0.320562	0.818186	no	major;major	0.568534	0.208675	0.695364	0.320562	1	no	major;major	0.505017	0.00113495	no
SLC39A8	chr4	103183510;103225513;103228734	10567;10568;10569	alt;alt;alt	32;33;24	42;33;30	minor;minor;minor	0.515813	0.691281	0.964084	0.763304	0.965663	no	minor;major;minor	0.533063	0.818595	0.99108	0.983584	1	no	minor;minor;minor	0.500711	0.000344039	no
NFKB1	chr4	103514658;103518700	10571;10572	alt;alt	48;73	70;103	minor;minor	0.56377	0.085225	0.456435	0.916253	0.986849	no	minor;minor	0.56377	0.161308	0.617632	0.916253	1	no	minor;minor	0.504624	0.00114254	no
SLC9B2	chr4	103964529	10573	alt	8	10	minor	0.529241	0.824184	0.996428	NA	NA	no	minor	0.529241	0.824184	0.99108	NA	NA	no	minor	0.500281	0.000353078	no
TET2	chr4	106196951;106199505	10581;10582	ref;ref	30;22	47;21	minor;minor	0.589113	0.084575	0.45524	0.247134	0.749824	no	minor;minor	0.589113	0.157957	0.612444	0.247134	1	no	minor;minor	0.501288	0.000417083	no
NPNT	chr4	106890350;106891531	10585;10586	alt;alt	48;8	27;4	major;major	0.667249	0.004953	0.0773151	0.915293	0.986849	no	major;major	0.667249	0.009234	0.120607	0.915293	1	no	major;major	0.510869	0.018504	no
PAPSS1	chr4	108552848	10587	alt	22	27	minor	0.52554	0.79382	0.993588	NA	NA	no	minor	0.52554	0.79382	0.98693	NA	NA	no	minor	0.500464	0.000386464	no
LEF1	chr4	109086280	10588	ref	8	4	major	0.640755	0.4061	0.848677	NA	NA	no	major	0.640755	0.4061	0.839188	NA	NA	no	major	0.50146	0.000428815	no
GAR1	chr4	110737389	10596	alt	3	10	minor	0.745692	0.106456	0.511308	NA	NA	no	minor	0.745692	0.106456	0.518113	NA	NA	no	minor	0.502993	0.000802799	no
TIFA	chr4	113199075	10608	alt	123	167	minor	0.550931	0.247517	0.730632	NA	NA	no	minor	0.550931	0.247517	0.723369	NA	NA	no	minor	0.502819	0.000893367	no
ALPK1	chr4	113351822;113352397;113352628;113352899;113353285;113359703;113362622;113363349;113363381	10609;10610;10611;10612;10613;10614;10615;55;55	ref;ref;ref;ref;ref;ref;ref;ref;ref	20;35;29;13;11;22;17;9;9	21;29;33;16;14;17;18;2;2	minor;minor;minor;minor;minor;minor;minor;minor;minor	0.51558	0.618645	0.92836	0.617217	0.944652	no	minor;major;minor;minor;minor;major;minor;major;major	0.556433	0.732563	0.973708	0.936016	1	no	major;major;major;major;major;major;major;major;major	0.500228	0.000329553	no
CAMK2D	chr4	114372504;114373068;114682566	10616;10617;10618	alt;alt;alt	8;3;10	12;11;12	minor;minor;minor	0.60283	0.129616	0.56145	0.374062	0.867574	no	minor;minor;minor	0.60283	0.379504	0.826575	0.374062	1	no	minor;minor;minor	0.502428	0.000460032	no
SEC24D	chr4	119736796	10621	ref	77	44	major	0.611889	0.043692	0.330299	NA	NA	no	major	0.611889	0.043692	0.332012	NA	NA	no	major	0.547883	1	no
KIAA1109	chr4	123171659;123192240;123280860	10631;10632;10633	alt;ref;alt	16;28;13	18;21;8	major;major;major	0.550709	0.331717	0.806846	0.609491	0.944378	no	minor;major;major	0.553111	0.69406	0.95328	0.636683	1	no	major;major;major	0.500779	0.000340839	no
SCLT1	chr4	129867280	10656	ref	10	14	minor	0.608951	0.334641	0.806846	NA	NA	no	minor	0.608951	0.334641	0.789282	NA	NA	no	minor	0.500205	0.000369886	no
SLC7A11	chr4	139089463	10658	ref	9	10	minor	0.552573	0.825123	0.996428	NA	NA	no	minor	0.552573	0.825123	0.99108	NA	NA	no	minor	0.500368	0.000371303	no
RAB33B	chr4	140395583	10667	ref	15	8	major	0.627021	0.318892	0.799396	NA	NA	no	major	0.627021	0.318892	0.779796	NA	NA	no	major	0.501444	0.000516932	no
SCOC	chr4	141294814	10669	alt	10	4	major	0.738496	0.116317	0.537278	NA	NA	no	major	0.738496	0.116317	0.544372	NA	NA	no	major	0.502788	0.000633368	no
LRBA	chr4	151199080;151207127;151738340	10679;10680;10681	ref;ref;ref	22;37;71	18;58;51	minor;minor;minor	0.520968	0.570185	0.91328	0.0530294	0.503485	no	major;minor;major	0.58015	0.098189	0.495689	0.480548	1	no	major;major;major	0.50009	0.000512896	no
RPS3A	chr4	152024326	10683	alt	6	12	minor	0.64143	0.265156	0.745093	NA	NA	no	minor	0.64143	0.265156	0.734631	NA	NA	no	minor	0.500791	0.000432839	no
PET112	chr4	152592191	10685	ref	10	7	major	0.562028	0.646977	0.943172	NA	NA	no	major	0.562028	0.646977	0.936276	NA	NA	no	major	0.500246	0.000385322	no
FBXW7	chr4	153456102	10686	alt	18	17	major	0.540002	0.751349	0.991252	NA	NA	no	major	0.540002	0.751349	0.9827	NA	NA	no	minor	0.50025	0.000356717	no
KIAA0922	chr4	154513627;154513722;154514965;154519764	568;568;568;10688	alt;alt;alt;ref	81;81;81;82	120;120;120;74	minor;minor;minor;minor	0.511804	0.735117	0.984866	0.744272	0.962354	no	minor;minor;minor;major	0.512214	0.932915	1	0.753869	1	no	minor;minor;minor;minor	0.502011	0.000623169	no
C4orf46	chr4	159588976	10698	alt	9	12	minor	0.545382	0.833938	0.996428	NA	NA	no	minor	0.545382	0.833938	0.992506	NA	NA	no	minor	0.500222	0.000389665	no
ETFDH	chr4	159601676	10699	alt	8	17	minor	0.655372	0.181379	0.6458	NA	NA	no	minor	0.655372	0.181379	0.649413	NA	NA	no	minor	0.502469	0.000613198	no
TMA16	chr4	164435265;164440581	10704;10705	ref;ref	38;84	19;86	major;major	0.523784	0.562068	0.91328	0.0506713	0.503485	no	major;minor	0.566189	0.195521	0.675289	0.209406	1	no	major;major	0.501484	0.000414367	no
40237	chr4	164447003;164447022;164447976;164448049;164466824	629;629;630;630;10712	ref;ref;ref;ref;ref	8;8;14;14;7	3;3;14;14;12	minor;minor;minor;minor;minor	0.541974	0.596879	0.922727	0.249841	0.749824	no	major;major;minor;minor;minor	0.610853	0.341129	0.792131	0.730548	1	no	major;major;major;major;major	0.500124	0.000380792	no
KLHL2	chr4	166231868	10717	alt	22	20	major	0.54938	0.570382	0.91328	NA	NA	no	major	0.54938	0.570382	0.903811	NA	NA	no	major	0.500565	0.000336193	no
CBR4	chr4	169909593	10726	alt	5	5	major	0.527428	1	1	NA	NA	no	major	0.527428	1	1	NA	NA	no	major	0.500132	0.000358951	no
SH3RF1	chr4	170077789	10727	alt	10	10	major	0.526261	0.833559	0.996428	NA	NA	no	major	0.526261	0.833559	0.992506	NA	NA	no	minor	0.500207	0.000383127	no
CLCN3	chr4	170634408;170641314;170642518	10731;10732;10733	ref;alt;alt	15;12;13	14;16;17	minor;minor;minor	0.531718	0.59742	0.922727	0.960792	0.987689	no	minor;minor;minor	0.531718	0.931682	1	0.960792	1	no	minor;minor;minor	0.500526	0.000336961	no
FBXO8	chr4	175204676	10737	ref	14	8	major	0.610953	0.413925	0.848677	NA	NA	no	major	0.610953	0.413925	0.840547	NA	NA	no	major	0.501337	0.00046008	no
CEP44	chr4	175241128	10741	alt	3	9	minor	0.72578	0.162416	0.617632	NA	NA	no	minor	0.72578	0.162416	0.617632	NA	NA	no	minor	0.501369	0.000485277	no
DCTD	chr4	183811487;183815688	10744;10746	ref;ref	39;135	18;116	major;major	0.552904	0.164352	0.621456	0.0850844	0.567269	no	major;major	0.552904	0.282396	0.753714	0.0850844	1	no	major;major	0.505054	0.00117407	no
TRAPPC11	chr4	184612553;184618936	10750;10751	ref;alt	18;17	17;13	major;major	0.536985	0.587164	0.920478	0.44205	0.901122	no	minor;major	0.5492	0.709773	0.960419	0.549275	1	no	major;major	0.500795	0.000391069	no
MLF1IP	chr4	185615532;185634144;185637699;185650154	10755;10757;10758;10759	alt;alt;alt;alt	9;7;24;15	12;17;54;42	minor;minor;minor;minor	0.669124	2.9e-05	0.00109176	0.63819	0.945895	no	minor;minor;minor;minor	0.669124	0.000269	0.00748522	0.63819	1	no	minor;minor;minor;minor	0.669586	1	no
ACSL1	chr4	185677363	10761	alt	22	18	major	0.575471	0.382714	0.839875	NA	NA	no	major	0.575471	0.382714	0.82749	NA	NA	no	major	0.500342	0.00037065	no
KIAA1430	chr4	186097045;186111639;186112111	10764;10765;10766	alt;ref;ref	44;58;30	31;45;38	major;major;major	0.525804	0.487379	0.886436	0.117771	0.610692	no	major;major;minor	0.57446	0.14849	0.591189	0.696558	1	no	major;major;major	0.501228	0.000386777	no
LRP2BP	chr4	186294198;186299260;186299519;186299985	10769;10770;10771;10772	alt;alt;alt;alt	5;18;29;3	10;10;27;9	major;major;major;major	0.51727	0.73439	0.984829	0.0989874	0.57939	no	minor;major;major;minor	0.610994	0.145086	0.584025	0.634122	1	no	minor;minor;minor;minor	0.500192	0.000365875	no
KIAA0947	chr5	5460569;5460619;5462148	569;569;11501	ref;ref;ref	12;12;38	18;18;36	minor;minor;minor	0.556128	0.30598	0.783309	0.243528	0.749824	no	minor;minor;minor	0.556128	0.496647	0.88217	0.243528	1	no	minor;minor;minor	0.500543	0.000354323	no
MED10	chr5	6377293	11516	ref	30	31	minor	0.533629	0.648095	0.943172	NA	NA	no	minor	0.533629	0.648095	0.936276	NA	NA	no	minor	0.500083	0.000333762	no
MTRR	chr5	7870973;7878192;7885959;7897191;7897283	11601;11603;11604;685;685	alt;ref;ref;ref;ref	28;11;22;31;31	20;11;19;38;38	minor;minor;minor;minor;minor	0.508303	0.839479	0.996428	0.253878	0.757155	no	major;minor;major;minor;minor	0.571823	0.358229	0.80188	0.780043	1	no	major;major;major;major;major	0.500356	0.000349714	no
ANKRD33B	chr5	10650794;10651986;10652041;10652117;10652313;10654100;10654241;10654769;10655842;10655997;10656162;10656186;10656698;10656785;10657134;10657194;10657209;10657293	11087;63;63;63;11088;11089;11090;11091;11092;11093;64;64;65;65;66;66;66;66	ref;ref;ref;ref;ref;ref;ref;ref;ref;ref;ref;ref;ref;ref;ref;ref;ref;ref	34;118;118;118;34;27;39;36;28;18;57;57;38;38;121;121;121;121	32;85;85;85;22;23;25;42;23;15;42;42;47;47;111;111;111;111	minor;minor;minor;minor;minor;minor;minor;minor;minor;minor;minor;minor;minor;minor;minor;minor;minor;minor	0.511017	0.564182	0.91328	0.507184	0.938476	no	minor;major;major;major;major;major;major;minor;major;major;major;major;minor;minor;minor;minor;minor;minor	0.547881	0.529275	0.89413	0.972573	1	no	major;major;major;major;major;major;major;major;major;major;major;major;major;major;major;major;major;major	0.504443	0.000577792	no
DAP	chr5	10680547	11096	alt	87	171	minor	0.63881	0.001788	0.03576	NA	NA	no	minor	0.63881	0.001788	0.0349285	NA	NA	no	minor	0.614424	1	no
TRIO	chr5	14420027	11267	alt	16	12	major	0.597007	0.372385	0.830876	NA	NA	no	major	0.597007	0.372385	0.815491	NA	NA	no	major	0.50071	0.000375074	no
ANKH	chr5	14769103	11284	alt	5	7	minor	0.556512	0.782601	0.991252	NA	NA	no	minor	0.556512	0.782601	0.984966	NA	NA	no	minor	0.50007	0.000360872	no
TARS	chr5	33441124;33462017;33462034;33467929	11444;1097;1097;11445	ref;alt;ref;ref	15;124;124;121	16;97;97;96	major;major;major;major	0.537558	0.225497	0.705712	0.620445	0.944652	no	minor;major;major;major	0.546267	0.355319	0.80188	0.907488	1	no	major;major;major;major	0.502626	0.000493988	no
AMACR	chr5	33998768;34004707	11447;11448	ref;alt	9;13	4;4	major;major	0.73657	0.013153	0.155169	0.488164	0.927688	no	major;major	0.73657	0.024724	0.237945	0.488164	1	no	major;major	0.619942	1	no
LMBRD2	chr5	36142648;36143392	11461;11462	alt;alt	12;5	22;9	minor;minor	0.619867	0.121942	0.544802	0.952751	0.987689	no	minor;minor	0.619867	0.206128	0.694326	0.952751	1	no	minor;minor	0.5026	0.00053839	no
NADKD1	chr5	36194007	11463	alt	6	6	major	0.527044	1	1	NA	NA	no	major	0.527044	1	1	NA	NA	no	major	0.500104	0.000379295	no
C5orf42	chr5	37153871	11464	alt	9	6	major	0.626048	0.453137	0.874835	NA	NA	no	major	0.626048	0.453137	0.862476	NA	NA	no	major	0.500401	0.000408268	no
RICTOR	chr5	38955796	11468	ref	15	4	major	0.767185	0.027241	0.244691	NA	NA	no	major	0.767185	0.027241	0.247294	NA	NA	no	major	0.627768	1	no
TTC33	chr5	40716236	11470	ref	4	9	minor	0.717141	0.175475	0.634472	NA	NA	no	minor	0.717141	0.175475	0.637436	NA	NA	no	minor	0.501421	0.00047339	no
NNT	chr5	43609272	11480	ref	33	15	major	0.6635	0.046001	0.336464	NA	NA	no	major	0.6635	0.046001	0.338611	NA	NA	no	major	0.531386	0.999976	no
IL6ST	chr5	55234826	11504	alt	14	21	minor	0.574623	0.432292	0.861891	NA	NA	no	minor	0.574623	0.432292	0.849323	NA	NA	no	minor	0.501209	0.000395966	no
MAP3K1	chr5	56177443	11505	alt	7	9	minor	0.536051	0.812834	0.993962	NA	NA	no	minor	0.536051	0.812834	0.988309	NA	NA	no	minor	0.500713	0.000370908	no
GPBP1	chr5	56526783	11510	ref	79	49	major	0.592499	0.097405	0.487313	NA	NA	no	major	0.592499	0.097405	0.494055	NA	NA	no	major	0.506385	0.00299837	no
IPO11	chr5	61772535	11515	alt	7	8	minor	0.506689	1	1	NA	NA	no	minor	0.506689	1	1	NA	NA	no	minor	0.500226	0.000393533	no
CWC27	chr5	64064943;64273018	11518;11520	alt;alt	16;14	6;20	major;major	0.56699	0.31853	0.799396	0.0290941	0.409742	no	major;minor	0.640554	0.083581	0.459523	0.185051	1	no	major;major	0.501039	0.00045844	no
NLN	chr5	65120027;65120054;65120144	727;727;727	ref;ref;ref	5;5;5	6;6;6	minor;minor;minor	0.625755	0.553615	0.913179	NA	NA	no	minor;minor;minor	0.625755	0.553615	0.901032	NA	NA	no	major;major;major	0.500202	0.000403941	no
CD180	chr5	66492412	11531	ref	18	20	minor	0.551938	0.650273	0.943172	NA	NA	no	minor	0.551938	0.650273	0.936276	NA	NA	no	minor	0.500154	0.000350076	no
PIK3R1	chr5	67522722	11536	ref	11	15	minor	0.602521	0.353973	0.814766	NA	NA	no	minor	0.602521	0.353973	0.80188	NA	NA	no	minor	0.500766	0.000368369	no
SLC30A5	chr5	68417643;68419054	991;991	ref;ref	46;46	59;59	minor;minor	0.611639	0.057656	0.382667	NA	NA	no	minor;minor	0.611639	0.057656	0.383721	NA	NA	no	minor;minor	0.500685	0.000377336	no
CCNB1	chr5	68471247	11538	ref	111	82	major	0.55015	0.304762	0.780972	NA	NA	no	major	0.55015	0.304762	0.766396	NA	NA	no	major	0.502318	0.000568063	no
CENPH	chr5	68505922	11539	ref	22	15	major	0.569211	0.447119	0.871979	NA	NA	no	major	0.569211	0.447119	0.860952	NA	NA	no	major	0.50088	0.000386574	no
BDP1	chr5	70806457;70806649;70809169;70840233;70849021;70862059;70862874	11544;11545;11546;11547;11548;11550;11551	ref;ref;ref;ref;ref;ref;ref	7;12;12;18;5;6;17	12;9;8;20;12;5;13	minor;minor;minor;minor;minor;minor;minor	0.533345	0.425416	0.855511	0.489007	0.927688	no	minor;major;major;minor;minor;major;major	0.582765	0.550669	0.898071	0.887212	1	no	minor;minor;minor;minor;minor;minor;minor	0.500595	0.00033621	no
TNPO1	chr5	72206862;72206887	1165;1165	alt;alt	12;12	5;5	major;major	0.753428	0.056571	0.37714	NA	NA	no	major;major	0.753428	0.056571	0.379115	NA	NA	no	major;major	0.502818	0.000588437	no
ANKRA2	chr5	72861309;72861366;72861459	11560;60;60	ref;ref;ref	5;12;12	5;7;7	major;major;major	0.54256	0.719577	0.974106	0.605467	0.944378	no	minor;major;major	0.561483	0.778311	0.984966	0.793582	1	no	major;major;major	0.5008	0.000378466	no
UTP15	chr5	72874907;72876035	11561;11562	ref;ref	19;4	7;13	major;major	0.505726	0.99981	1	0.00211663	0.103313	no	major;minor	0.739703	0.005593	0.0808931	0.609116	1	no	major;major	0.500875	0.00443757	no
RGNEF	chr5	73163831;73163965	907;907	alt;alt	6;6	5;5	major;major	0.599329	0.566192	0.91328	NA	NA	no	major;major	0.599329	0.566192	0.901961	NA	NA	no	major;major	0.500333	0.000383174	no
GFM2	chr5	74017499;74037386;74055209	11569;11570;11571	alt;alt;alt	22;21;10	35;14;15	minor;minor;minor	0.519778	0.703219	0.967495	0.160977	0.658189	no	minor;major;minor	0.596609	0.178465	0.643982	0.924924	1	no	minor;minor;minor	0.500877	0.00038866	no
COL4A3BP	chr5	74675250	11576	ref	22	9	major	0.685818	0.061499	0.389282	NA	NA	no	major	0.685818	0.061499	0.3968	NA	NA	no	major	0.511176	0.0248733	no
POLK	chr5	74894818	11577	ref	18	20	minor	0.551938	0.650273	0.943172	NA	NA	no	minor	0.551938	0.650273	0.936276	NA	NA	no	minor	0.500347	0.000360843	no
IQGAP2	chr5	75948650;75960865;75964507	11579;11580;11581	alt;alt;alt	9;23;20	10;14;28	major;major;major	0.526972	0.600168	0.922727	0.222731	0.73006	no	major;major;minor	0.578643	0.389258	0.83219	0.579532	1	no	major;major;major	0.500118	0.000369335	no
AGGF1	chr5	76359024;76359344;76360122	11583;11584;11585	alt;ref;alt	20;14;12	10;13;6	major;major;major	0.621448	0.044969	0.332719	0.297472	0.797981	no	major;minor;major	0.626626	0.132114	0.576461	0.353193	1	no	major;major;major	0.503175	0.00053593	no
WDR41	chr5	76728996;76734084	11589;11590	alt;alt	61;65	31;42	major;major	0.65817	0.000127	0.00396488	0.49709	0.930547	no	major;major	0.65817	0.000263	0.00739868	0.49709	1	no	major;major	0.622142	1	no
AP3B1	chr5	77298619;77412011;77473165	11591;11592;11593	ref;ref;ref	12;25;24	9;30;23	minor;minor;minor	0.52809	0.572005	0.91328	0.687581	0.948581	no	major;minor;minor	0.54475	0.754646	0.983229	0.878847	1	no	major;major;major	0.500436	0.000328052	no
LHFPL2	chr5	77783029	11594	ref	31	24	major	0.538267	0.626852	0.93459	NA	NA	no	major	0.538267	0.626852	0.924928	NA	NA	no	major	0.501072	0.000419587	no
JMY	chr5	78573790;78617534	11598;11600	ref;ref	6;16	5;13	major;major	0.523551	0.830173	0.996428	0.963338	0.987689	no	major;major	0.523551	0.968388	1	0.963338	1	no	major;major	0.500271	0.000352588	no
MTX3	chr5	79274595;79276281;79277817;79278596	11607;11609;11612;11613	alt;alt;alt;alt	7;14;14;5	10;14;13;5	major;major;major;major	0.5135	0.807931	0.993962	0.930418	0.986886	no	minor;major;major;major	0.539572	0.949627	1	0.996657	1	no	minor;minor;minor;minor	0.500209	0.000319217	no
ZCCHC9	chr5	80600619	11616	alt	31	41	minor	0.544213	0.534732	0.905818	NA	NA	no	minor	0.544213	0.534732	0.89413	NA	NA	no	minor	0.501383	0.000370376	no
TMEM167A	chr5	82350191;82350642;82350810	11619;11620;11621	ref;alt;ref	12;13;17	9;19;10	major;major;major	0.520633	0.693897	0.964084	0.458689	0.913773	no	major;minor;major	0.574339	0.556883	0.901366	0.925974	1	no	major;major;major	0.500579	0.000385518	no
MEF2C	chr5	88015279	11625	ref	47	36	major	0.541062	0.568794	0.91328	NA	NA	no	major	0.541062	0.568794	0.903811	NA	NA	no	major	0.501007	0.000395489	no
MBLAC2	chr5	89769999	11627	ref	6	6	minor	0.527044	1	1	NA	NA	no	minor	0.527044	1	1	NA	NA	no	major	0.500169	0.000361772	no
ARRDC3	chr5	90667042	11631	ref	38	22	major	0.608606	0.133783	0.567066	NA	NA	no	major	0.608606	0.133783	0.578913	NA	NA	no	major	0.503255	0.000829519	no
MCTP1	chr5	94050487	11636	ref	5	13	minor	0.745846	0.065117	0.397851	NA	NA	no	minor	0.745846	0.065117	0.40461	NA	NA	no	minor	0.502085	0.000573378	no
RHOBTB3	chr5	95084131	11638	alt	9	10	major	0.500007	1	1	NA	NA	no	major	0.500007	1	1	NA	NA	no	minor	0.500351	0.000393159	no
CAST	chr5	96031569;96109486	11643;11647	alt;ref	26;6	38;6	minor;minor	0.560663	0.343939	0.808349	0.790407	0.96871	no	minor;minor	0.560663	0.516887	0.891266	0.790407	1	no	minor;minor	0.500831	0.000408699	no
ERAP1	chr5	96110582;96111302;96111726;96112005;96116808;96118852;96121524;96124330;96126308;96127833;96130836;96139595	11648;11649;11650;11651;11652;11653;11654;11655;357;357;11656;11657	ref;ref;ref;ref;ref;alt;alt;alt;alt;ref;alt;ref	54;33;81;38;34;65;46;79;124;124;67;58	23;22;78;30;54;86;68;102;125;125;66;64	minor;minor;minor;minor;minor;minor;minor;minor;minor;minor;minor;minor	0.511761	0.483942	0.882191	0.0641335	0.512058	no	major;major;minor;major;minor;minor;minor;minor;minor;minor;major;minor	0.552787	0.187567	0.661393	0.617086	1	no	minor;minor;minor;minor;minor;minor;minor;minor;minor;minor;minor;minor	0.5017	0.000957595	no
LNPEP	chr5	96363459	11659	ref	46	35	major	0.542699	0.563706	0.91328	NA	NA	no	major	0.542699	0.563706	0.901366	NA	NA	no	major	0.501144	0.000387879	no
RIOK2	chr5	96498783;96503523;96513471	11662;11663;11664	alt;alt;alt	17;23;25	20;36;19	minor;minor;minor	0.508998	0.861724	0.996428	0.268553	0.774371	no	minor;minor;major	0.568627	0.391945	0.834132	0.774813	1	no	minor;minor;minor	0.500791	0.000367434	no
FAM174A	chr5	99897866	11665	alt	7	12	minor	0.605934	0.387771	0.842627	NA	NA	no	minor	0.605934	0.387771	0.83219	NA	NA	no	minor	0.500788	0.000423093	no
ST8SIA4	chr5	100145777;100147209;100238801	11070;11072;11074	alt;ref;ref	22;48;26	27;53;27	minor;minor;minor	0.539341	0.327265	0.802609	0.96642	0.98824	no	minor;minor;minor	0.539341	0.714752	0.963034	0.96642	1	no	minor;minor;minor	0.500936	0.000344561	no
PAM	chr5	102338739;102345546;102365186	11079;11080;11081	alt;alt;ref	19;17;30	38;22;30	minor;minor;minor	0.571569	0.103568	0.505017	0.471911	0.922	no	minor;minor;minor	0.571569	0.307773	0.77051	0.471911	1	no	minor;minor;minor	0.502183	0.000481227	no
GIN1	chr5	102433409	11084	alt	8	6	major	0.597861	0.604733	0.922727	NA	NA	no	major	0.597861	0.604733	0.916612	NA	NA	no	major	0.500897	0.00040708	no
PPIP5K2	chr5	102520400;102538752	11085;11086	alt;alt	34;8	36;20	minor;minor	0.553142	0.353881	0.814766	0.0956574	0.57939	no	major;minor	0.568251	0.387392	0.83219	0.138055	1	no	minor;minor	0.501623	0.000446128	no
PJA2	chr5	108672946;108713970;108713982;108714298;108719151	11099;805;805;11100;11101	alt;ref;ref;ref;ref	55;61;61;62;64	65;46;46;50;59	major;major;major;major;major	0.506145	0.825888	0.996428	0.938295	0.987689	no	minor;major;major;major;minor	0.517164	0.968075	1	0.99308	1	no	major;major;major;major;major	0.501377	0.000336491	no
MAN2A1	chr5	109110537;109181682;109202725;109203042	11102;11103;11104;11105	ref;ref;alt;ref	10;27;22;18	12;12;21;9	major;major;major;major	0.579695	0.092253	0.476634	0.323029	0.818186	no	minor;major;major;major	0.604275	0.147668	0.589358	0.695418	1	no	major;major;major;major	0.50316	0.000608005	no
SLC25A46	chr5	110096939;110097554	11106;11107	ref;ref	60;65	59;56	minor;minor	0.50445	0.885378	1	0.676192	0.948581	no	minor;major	0.516484	0.901706	1	0.908518	1	no	major;major	0.500278	0.000333804	no
WDR36	chr5	110456263	11108	ref	23	23	minor	0.525577	0.786787	0.991252	NA	NA	no	minor	0.525577	0.786787	0.984966	NA	NA	no	major	0.500186	0.000341316	no
STARD4	chr5	110834179	11113	alt	20	24	minor	0.519898	0.889212	1	NA	NA	no	minor	0.519898	0.889212	1	NA	NA	no	minor	0.500238	0.000341621	no
APC	chr5	112162854;112164561;112176325;112176559;112176756	11114;11115;11117;11118;11119	ref;ref;ref;ref;ref	8;5;15;7;6	15;9;9;9;5	minor;minor;minor;minor;minor	0.561038	0.275883	0.756779	0.389254	0.870635	no	minor;minor;major;minor;major	0.61853	0.268711	0.735722	0.922039	1	no	minor;minor;minor;minor;minor	0.500168	0.000336364	no
REEP5	chr5	112212608;112213071;112213805;112257908	11125;11126;11127;11132	ref;ref;ref;alt	7;6;13;11	14;12;15;9	minor;minor;minor;minor	0.589812	0.109708	0.523003	0.323253	0.818186	no	minor;minor;minor;major	0.62435	0.152324	0.598082	0.753207	1	no	minor;minor;minor;minor	0.500847	0.000370885	no
DCP2	chr5	112328377;112349070;112349297;112349553;112350098;112353125	11133;11134;11135;11136;11137;11138	ref;ref;ref;alt;ref;alt	30;41;13;14;33;8	28;18;4;22;24;11	major;major;major;major;major;major	0.551952	0.137768	0.567066	0.117389	0.610692	no	minor;major;major;minor;major;minor	0.590396	0.132406	0.576461	0.500072	1	no	major;major;major;major;major;major	0.505304	0.00216511	no
PGGT1B	chr5	114547039	11144	ref	11	8	major	0.552825	0.666806	0.951518	NA	NA	no	major	0.552825	0.666806	0.944673	NA	NA	no	major	0.500541	0.000368739	no
TMED7	chr5	114951080;114951140;114951553	1138;1138;11146	ref;ref;ref	11;11;17	19;19;5	major;major;major	0.505342	0.895749	1	0.00319222	0.111617	no	minor;minor;major	0.711824	0.007986	0.107601	0.635579	1	no	major;major;major	0.501699	0.000814745	no
HSD17B4	chr5	118860938;118861713	11151;11152	ref;ref	30;55	23;41	major;major	0.544988	0.343055	0.808349	0.93861	0.987689	no	major;major	0.544988	0.554914	0.901366	0.93861	1	no	major;major	0.502018	0.000412514	no
CSNK1G3	chr5	122950911	11156	ref	12	12	minor	0.526061	0.847319	0.996428	NA	NA	no	minor	0.526061	0.847319	0.993685	NA	NA	no	major	0.500025	0.000379166	no
GRAMD3	chr5	125828803	11159	alt	7	7	major	0.526767	1	1	NA	NA	no	major	0.526767	1	1	NA	NA	no	major	0.500503	0.000366852	no
LMNB1	chr5	126112903;126140522;126171974	11160;11161;11162	ref;ref;ref	47;75;67	51;78;44	minor;minor;minor	0.501924	0.952225	1	0.231057	0.743538	no	minor;minor;major	0.55199	0.321182	0.779796	0.84371	1	no	major;major;major	0.500829	0.000396084	no
PRRC1	chr5	126887569;126888369;126889150;126889181;126889640;126889986;126890046;126890472;126890541	11167;11169;854;854;11172;855;855;856;856	ref;ref;ref;ref;ref;ref;ref;ref;ref	45;5;45;45;42;16;16;39;39	42;5;28;28;34;19;19;34;34	major;major;major;major;major;major;major;major;major	0.502837	0.925226	1	0.806733	0.972967	no	minor;minor;major;major;major;minor;minor;minor;minor	0.53594	0.882588	1	0.969847	1	no	major;major;major;major;major;major;major;major;major	0.501521	0.000376377	no
SLC12A2	chr5	127524018	11173	ref	7	5	major	0.556512	0.782601	0.991252	NA	NA	no	major	0.556512	0.782601	0.984966	NA	NA	no	major	0.500695	0.000432666	no
ISOC1	chr5	128430757	11174	alt	10	15	minor	0.574342	0.568394	0.91328	NA	NA	no	minor	0.574342	0.568394	0.903811	NA	NA	no	minor	0.500967	0.000378267	no
RAPGEF6	chr5	130761470	11176	alt	21	33	minor	0.586089	0.26864	0.745093	NA	NA	no	minor	0.586089	0.26864	0.735722	NA	NA	no	minor	0.501471	0.000421377	no
FNIP1	chr5	131008194	11179	ref	13	8	major	0.593385	0.529775	0.905818	NA	NA	no	major	0.593385	0.529775	0.89413	NA	NA	no	major	0.500438	0.000392613	no
C5orf56	chr5	131793286;131796609;131797578	11185;11186;11187	ref;alt;alt	10;7;8	10;10;3	major;major;major	0.527679	0.684957	0.958715	0.259352	0.76525	no	minor;minor;major	0.592832	0.5469	0.898071	0.500504	1	no	major;major;major	0.500245	0.000355479	no
IRF1	chr5	131826322;131826413	539;539	ref;ref	13;13	8;8	major;major	0.567552	0.674807	0.957003	NA	NA	no	major;major	0.567552	0.674807	0.950472	NA	NA	no	major;major	0.501756	0.000451596	no
RAD50	chr5	131925483	11188	alt	45	33	major	0.60189	0.13757	0.567066	NA	NA	no	major	0.60189	0.13757	0.578913	NA	NA	no	major	0.501024	0.000403412	no
SHROOM1	chr5	132160057	11192	ref	3	7	minor	0.725218	0.217573	0.691909	NA	NA	no	minor	0.725218	0.217573	0.695364	NA	NA	no	minor	0.500747	0.00043024	no
UQCRQ	chr5	132203952;132203997;132204031	1217;1217;1217	ref;alt;alt	5;5;5	6;6;6	minor;minor;minor	0.518274	1	1	NA	NA	no	minor;minor;minor	0.518274	1	1	NA	NA	no	minor;minor;minor	0.500185	0.000404627	no
AFF4	chr5	132232315	11197	ref	35	14	major	0.690839	0.017533	0.186243	NA	NA	no	major	0.690839	0.017533	0.189332	NA	NA	no	major	0.651692	1	no
HSPA4	chr5	132437531	11199	ref	66	68	minor	0.532675	0.577616	0.91328	NA	NA	no	minor	0.532675	0.577616	0.905342	NA	NA	no	minor	0.50024	0.000325021	no
PHF15	chr5	133915477;133916719	11202;11205	alt;alt	12;38	22;34	minor;minor	0.508063	0.884602	1	0.126083	0.61626	no	minor;major	0.577054	0.27485	0.744567	0.549522	1	no	minor;minor	0.500508	0.000359871	no
SAR1B	chr5	133967875	11207	ref	9	8	major	0.502946	1	1	NA	NA	no	major	0.502946	1	1	NA	NA	no	major	0.50024	0.00037881	no
CAMLG	chr5	134086835	11209	alt	10	8	major	0.58173	0.649713	0.943172	NA	NA	no	major	0.58173	0.649713	0.936276	NA	NA	no	major	0.500578	0.000370396	no
SMAD5	chr5	135514055;135514489;135515708;135515738;135516188;135516203;135516282;135517150	11211;11212;999;999;1000;1000;1000;11217	alt;alt;alt;alt;alt;alt;alt;alt	6;6;4;4;12;12;12;16	5;4;7;7;17;17;17;12	major;major;major;major;major;major;major;major	0.540306	0.466874	0.880684	0.840227	0.981556	no	major;major;minor;minor;minor;minor;minor;major	0.566962	0.808631	0.988309	0.970035	1	no	major;major;major;major;major;major;major;major	0.500033	0.000357143	no
KDM3B	chr5	137708434;137754695;137754808;137766066;137772296	11222;11223;11224;11225;11226	alt;alt;alt;alt;alt	21;19;27;38;23	28;24;21;34;37	minor;minor;minor;minor;minor	0.504594	0.888672	1	0.418623	0.884681	no	minor;minor;major;major;minor	0.563145	0.409895	0.840547	0.977327	1	no	minor;minor;minor;minor;minor	0.501305	0.000393508	no
HSPA9	chr5	137892170;137906816	11227;11228	alt;ref	133;170	154;127	major;major	0.518245	0.553478	0.913179	0.334408	0.825036	no	minor;major	0.529622	0.557493	0.901366	0.555481	1	no	major;major	0.501197	0.000576251	no
CTNNA1	chr5	138266546;138270542	11230;11231	ref;ref	85;17	59;9	major;major	0.577918	0.096013	0.485274	0.598721	0.944378	no	major;major	0.577918	0.161733	0.617632	0.598721	1	no	major;major	0.504676	0.00114367	no
SIL1	chr5	138456815	11232	ref	46	48	minor	0.535923	0.598212	0.922727	NA	NA	no	minor	0.535923	0.598212	0.916612	NA	NA	no	minor	0.500142	0.00034338	no
DIAPH1	chr5	140895377;140895485	313;313	alt;alt	83;83	108;108	minor;minor	0.515333	0.784481	0.991252	NA	NA	no	minor;minor	0.515333	0.784481	0.984966	NA	NA	no	minor;minor	0.501732	0.000428269	no
FCHSD1	chr5	141019313;141019881;141020100;141020765	11243;11244;11245;11246	alt;alt;alt;alt	7;1;8;10	8;9;16;17	minor;minor;minor;minor	0.637939	0.021725	0.213883	0.303279	0.807235	no	minor;minor;minor;minor	0.637939	0.122974	0.559171	0.303279	1	no	minor;minor;minor;minor	0.546436	1	no
KIAA0141	chr5	141309824	11247	ref	35	20	major	0.611635	0.143983	0.576833	NA	NA	no	major	0.611635	0.143983	0.584025	NA	NA	no	major	0.503872	0.000748158	no
GNPDA1	chr5	141380348	11253	ref	7	8	minor	0.559893	0.802652	0.993588	NA	NA	no	minor	0.559893	0.802652	0.98693	NA	NA	no	major	0.500404	0.000392754	no
YIPF5	chr5	143539142	11266	alt	4	15	minor	0.767185	0.027241	0.244691	NA	NA	no	minor	0.767185	0.027241	0.247294	NA	NA	no	minor	0.510483	0.0449189	no
LARS	chr5	145499996;145508340;145519821;145523105;145539996;145543972;145562143	11269;598;11270;11271;11272;11273;11274	alt;alt;alt;alt;alt;alt;alt	73;92;52;47;25;16;21	63;124;61;47;14;16;26	major;major;major;major;major;major;major	0.51241	0.598906	0.922727	0.391445	0.870635	no	major;minor;minor;major;major;major;minor	0.547386	0.498081	0.88217	0.864172	1	no	minor;minor;minor;minor;minor;minor;minor	0.500965	0.000398082	no
HMGXB3	chr5	149432067	502	ref	13	17	minor	0.592225	0.389784	0.842627	NA	NA	no	minor	0.592225	0.389784	0.83219	NA	NA	no	minor	0.500271	0.000361313	no
TCOF1	chr5	149776355	11287	alt	39	25	major	0.634067	0.057699	0.382667	NA	NA	no	major	0.634067	0.057699	0.383721	NA	NA	no	major	0.502441	0.000555348	no
CD74	chr5	149784658	11288	alt	2461	2596	major	0.511703	0.718802	0.974106	NA	NA	no	major	0.511703	0.718802	0.96445	NA	NA	no	minor	0.501737	0.000315195	no
NDST1	chr5	149907533;149907602;149919739;149935680;149937739	712;712;11289;11290;11291	ref;ref;ref;ref;ref	28;28;18;27;3	16;16;21;17;14	minor;minor;minor;minor;minor	0.51171	0.803021	0.993588	0.0120735	0.235433	no	major;major;minor;major;minor	0.616383	0.058261	0.384402	0.222396	1	no	minor;minor;minor;minor;minor	0.5001	0.000584509	no
SYNPO	chr5	150037798;150038065;150038265	11292;11293;11294	ref;ref;ref	29;8;61	19;12;57	major;major;major	0.501467	0.97117	1	0.347873	0.84087	no	major;minor;minor	0.544101	0.646294	0.936276	0.592947	1	no	major;major;major	0.500261	0.000341211	no
GPX3	chr5	150407940	11297	ref	5	7	minor	0.609941	0.576199	0.91328	NA	NA	no	minor	0.609941	0.576199	0.905342	NA	NA	no	minor	0.500335	0.00039779	no
TNIP1	chr5	150409989	11299	ref	185	195	minor	0.538237	0.349622	0.814766	NA	NA	no	minor	0.538237	0.349622	0.801063	NA	NA	no	minor	0.500347	0.000334833	no
ANXA6	chr5	150480957;150518988	11300;11301	ref;ref	125;304	168;275	minor;minor	0.542976	0.130683	0.564163	0.085913	0.567269	no	minor;minor	0.542976	0.244008	0.721885	0.085913	1	no	minor;minor	0.500959	0.000539407	no
CCDC69	chr5	150561337	11302	alt	78	107	minor	0.553414	0.289851	0.770268	NA	NA	no	minor	0.553414	0.289851	0.758098	NA	NA	no	minor	0.501727	0.000496412	no
GM2A	chr5	150639409;150639439;150647956	437;437;11305	alt;alt;alt	156;156;40	90;90;17	major;major;major	0.693069	1e-06	4.83019e-05	0.610674	0.944378	no	major;major;major	0.693069	1e-06	4.92308e-05	0.610674	1	no	major;major;major	0.650854	1	no
SPARC	chr5	151054227	11308	ref	10	14	minor	0.608951	0.334641	0.806846	NA	NA	no	minor	0.608951	0.334641	0.789282	NA	NA	no	minor	0.500328	0.000371343	no
FAM114A2	chr5	153372525;153413390	11310;11311	ref;ref	28;7	24;14	minor;minor	0.550956	0.408029	0.848677	0.140502	0.63041	no	major;minor	0.568716	0.457216	0.865095	0.198379	1	no	minor;minor	0.500421	0.00036003	no
MFAP3	chr5	153429459;153432733;153432970;153434737;153435738	11312;11313;11314;11316;11317	ref;ref;ref;alt;ref	6;15;10;5;5	4;11;16;7;5	minor;minor;minor;minor;minor	0.530236	0.595327	0.922727	0.716209	0.952833	no	major;major;minor;minor;minor	0.578591	0.717965	0.96445	0.967282	1	no	major;major;major;major;major	0.500132	0.000335683	no
SAP30L	chr5	153835986	11318	alt	13	5	major	0.745846	0.065117	0.397851	NA	NA	no	major	0.745846	0.065117	0.40461	NA	NA	no	major	0.503557	0.000772201	no
LARP1	chr5	154195205	11322	alt	83	29	major	0.762958	2e-06	9.48148e-05	NA	NA	yes	major	0.762958	2e-06	9.48148e-05	NA	NA	yes	major	0.702223	1	yes
MRPL22	chr5	154346259	11324	ref	32	27	major	0.516949	0.906763	1	NA	NA	no	major	0.516949	0.906763	1	NA	NA	no	major	0.500205	0.00034917	no
CYFIP2	chr5	156821217	11325	alt	12	15	minor	0.529686	0.855295	0.996428	NA	NA	no	minor	0.529686	0.855295	0.993685	NA	NA	no	minor	0.500722	0.000374632	no
ADAM19	chr5	156904633;156905517;156906986;156945849	11329;11330;11331;11332	alt;alt;alt;ref	37;44;37;37	61;61;25;35	minor;minor;minor;minor	0.522518	0.477605	0.880684	0.1093	0.598197	no	minor;minor;major;minor	0.570986	0.143792	0.584025	0.667226	1	no	minor;minor;minor;minor	0.50158	0.000527457	no
EBF1	chr5	158204425	11334	ref	9	9	minor	0.526393	1	1	NA	NA	no	minor	0.526393	1	1	NA	NA	no	minor	0.50013	0.000390488	no
RNF145	chr5	158635102	11335	alt	2	8	minor	0.776834	0.121502	0.544282	NA	NA	no	minor	0.776834	0.121502	0.554448	NA	NA	no	minor	0.502601	0.000672505	no
SLU7	chr5	159829058	11338	ref	9	8	major	0.502946	1	1	NA	NA	no	major	0.502946	1	1	NA	NA	no	major	0.500188	0.000367841	no
RARS	chr5	167913510;167943827	11348;11349	ref;ref	44;70	30;75	major;major	0.500488	0.993154	1	0.186838	0.68866	no	major;minor	0.552758	0.352761	0.80188	0.75119	1	no	major;major	0.500741	0.000345271	no
PANK3	chr5	167983347	11350	alt	17	16	major	0.540907	0.7435	0.989272	NA	NA	no	major	0.540907	0.7435	0.977397	NA	NA	no	major	0.500515	0.000390688	no
CCDC99	chr5	169021610;169028481;169031150;169031218	11351;11352;205;205	ref;ref;ref;ref	29;25;30;30	20;38;41;41	minor;minor;minor;minor	0.574019	0.073711	0.424045	0.110318	0.598197	no	major;minor;minor;minor	0.610635	0.028299	0.255991	0.798141	1	no	minor;minor;minor;minor	0.501193	0.000407605	no
DOCK2	chr5	169509929	11354	ref	147	104	major	0.560781	0.181	0.6458	NA	NA	no	major	0.560781	0.181	0.649413	NA	NA	no	major	0.503689	0.00143729	no
LCP2	chr5	169724767	11356	alt	8	6	major	0.597861	0.604733	0.922727	NA	NA	no	major	0.597861	0.604733	0.916612	NA	NA	no	major	0.500509	0.000380748	no
STK10	chr5	171481606;171523436;171533629;171533656;171533782	11357;11358;1070;1070;11359	ref;alt;alt;alt;ref	74;16;80;80;48	66;23;89;89;75	minor;minor;minor;minor;minor	0.534703	0.225162	0.705526	0.150219	0.641825	no	major;minor;major;major;minor	0.552174	0.311374	0.772047	0.325665	1	no	minor;minor;minor;minor;minor	0.502011	0.000432643	no
UBTD2	chr5	171637734	11361	ref	8	4	major	0.640755	0.4061	0.848677	NA	NA	no	major	0.640755	0.4061	0.839188	NA	NA	no	major	0.501123	0.000483649	no
ERGIC1	chr5	172378857	11368	ref	55	60	minor	0.546944	0.440476	0.869483	NA	NA	no	minor	0.546944	0.440476	0.857695	NA	NA	no	minor	0.500464	0.000331139	no
CREBRF	chr5	172564100	11369	ref	7	5	major	0.556512	0.782601	0.991252	NA	NA	no	major	0.556512	0.782601	0.984966	NA	NA	no	major	0.50066	0.000429385	no
CPEB4	chr5	173383194;173384663	11372;11373	ref;ref	27;17	32;17	minor;minor	0.55155	0.379955	0.839875	0.71902	0.952833	no	minor;minor	0.55155	0.620156	0.921951	0.71902	1	no	minor;minor	0.500348	0.000324401	no
SFXN1	chr5	174937193;174953743;174954861;174955015;174955174;174955208;174955535;174955572;174955584	11374;11375;11376;11377;967;967;968;968;968	alt;alt;alt;ref;alt;alt;alt;alt;alt	66;52;14;8;10;10;9;9;9	95;57;25;4;10;10;17;17;17	minor;minor;minor;minor;minor;minor;minor;minor;minor	0.535965	0.244424	0.72556	0.598508	0.944378	no	minor;major;minor;major;major;major;minor;minor;minor	0.556532	0.460175	0.86761	0.890578	1	no	minor;minor;minor;minor;minor;minor;minor;minor;minor	0.504175	0.000661766	no
NSD1	chr5	176721272	11383	alt	22	20	major	0.54938	0.570382	0.91328	NA	NA	no	major	0.54938	0.570382	0.903811	NA	NA	no	minor	0.500105	0.000356734	no
RAB24	chr5	176728400;176728458	879;879	alt;alt	1;1	22;22	minor;minor	0.929876	5.1e-05	0.00176432	NA	NA	yes	minor;minor	0.929876	5.1e-05	0.00171789	NA	NA	yes	minor;minor	0.774309	1	yes
MXD3	chr5	176734648	11386	ref	8	6	major	0.544814	0.79922	0.993588	NA	NA	no	major	0.544814	0.79922	0.98693	NA	NA	no	major	0.500651	0.000420559	no
HNRNPAB	chr5	177637882	11402	ref	57	39	major	0.568774	0.260165	0.742391	NA	NA	no	major	0.568774	0.260165	0.734631	NA	NA	no	major	0.502167	0.000493126	no
CANX	chr5	179126090;179155809;179156782	11408;11409;11410	ref;alt;alt	209;283;189	240;234;234	minor;minor;minor	0.503657	0.872668	0.998672	0.0432006	0.494226	no	minor;major;minor	0.553852	0.063913	0.400042	0.715521	1	no	minor;minor;minor	0.501508	0.00065398	no
MAPK9	chr5	179660786;179661528;179662384;179663251;179673708	11425;11426;11427;11428;11429	ref;ref;ref;ref;ref	9;5;12;22;5	6;5;7;21;6	major;major;major;major;major	0.515449	0.771787	0.991252	0.878811	0.982643	no	major;minor;major;minor;minor	0.549495	0.917343	1	0.978612	1	no	major;major;major;major;major	0.500743	0.000341039	no
CNOT6	chr5	180001389;180002820	11430;11432	alt;alt	10;6	21;6	minor;minor	0.601191	0.244593	0.72556	0.310276	0.816335	no	minor;major	0.61637	0.269811	0.736723	0.468394	1	no	minor;minor	0.501914	0.000520022	no
MGAT1	chr5	180218668	11434	ref	45	29	major	0.583182	0.221179	0.699705	NA	NA	no	major	0.583182	0.221179	0.698861	NA	NA	no	major	0.502149	0.000535863	no
GMDS	chr6	1742794	11900	alt	19	33	minor	0.609838	0.165898	0.621456	NA	NA	no	minor	0.609838	0.165898	0.623276	NA	NA	no	minor	0.502064	0.000554576	no
WRNIP1	chr6	2784571;2785659	11970;11971	ref;ref	8;39	15;30	minor;minor	0.521129	0.717108	0.973897	0.0952122	0.57939	no	minor;major	0.578315	0.296316	0.761301	0.293837	1	no	major;major	0.500079	0.000364755	no
SERPINB9	chr6	2888001	11999	alt	26	43	minor	0.598396	0.16584	0.621456	NA	NA	no	minor	0.598396	0.16584	0.623276	NA	NA	no	minor	0.502259	0.000627356	no
PSMG4	chr6	3264487;3264502	860;860	ref;ref	4;4	13;13	minor;minor	0.808971	0.015827	0.17849	NA	NA	no	minor;minor	0.808971	0.015827	0.177707	NA	NA	no	minor;minor	0.504077	0.00104508	no
LYRM4	chr6	5108734;5109592;5260936	12277;12279;12292	ref;alt;alt	10;9;23	7;6;33	minor;minor;minor	0.5027	0.963592	1	0.407907	0.879162	no	major;major;minor	0.574381	0.476436	0.869046	0.924225	1	no	minor;minor;minor	0.50039	0.000367244	no
FARS2	chr6	5261845	12295	alt	5	8	minor	0.58898	0.596436	0.922727	NA	NA	no	minor	0.58898	0.596436	0.916612	NA	NA	no	minor	0.500168	0.000377237	no
F13A1	chr6	6145692;6145726;6318795	368;368;12310	ref;ref;ref	4;4;4	7;7;6	minor;minor;minor	0.659222	0.198248	0.672205	0.783223	0.966092	no	minor;minor;minor	0.659222	0.32099	0.779796	0.783223	1	no	minor;minor;minor	0.500702	0.000394799	no
SSR1	chr6	7281654;7282131;7283184;7283759;7284096;7284143;7288297;7288544;7289166;7313406	12323;12324;12326;12327;1061;1061;12329;12330;12331;12332	ref;ref;ref;ref;ref;ref;ref;ref;ref;ref	9;10;11;5;16;16;175;27;43;51	14;20;22;5;39;39;123;46;16;49	minor;minor;minor;minor;minor;minor;minor;minor;minor;minor	0.53845	0.104069	0.505714	2.21609e-05	0.00561779	no	minor;minor;minor;minor;minor;minor;major;minor;major;minor	0.620691	3.3e-05	0.00118986	0.157722	1	no	minor;minor;minor;minor;minor;minor;minor;minor;minor;minor	0.535573	1	no
RIOK1	chr6	7405508	12335	alt	23	31	minor	0.548755	0.538751	0.905818	NA	NA	no	minor	0.548755	0.538751	0.89413	NA	NA	no	minor	0.501177	0.000396947	no
TXNDC5	chr6	7882205;7883073	12348;12349	ref;ref	275;305	176;239	major;major	0.559702	0.029513	0.258639	0.365136	0.865064	no	major;major	0.559702	0.058112	0.384402	0.365136	1	no	major;major	0.565668	1	no
MUTED	chr6	8014704;8014990	12355;12356	ref;ref	15;13	13;9	major;major	0.534386	0.641095	0.941946	0.720355	0.952833	no	major;major	0.534386	0.891876	1	0.720355	1	no	major;major	0.500864	0.000363437	no
SLC35B3	chr6	8413890	12365	ref	18	17	minor	0.511466	1	1	NA	NA	no	minor	0.511466	1	1	NA	NA	no	minor	0.500221	0.000372689	no
PAK1IP1	chr6	10709632	11682	ref	21	18	major	0.512813	1	1	NA	NA	no	major	0.512813	1	1	NA	NA	no	major	0.500563	0.000375431	no
TMEM14C	chr6	10723449	11684	alt	13	15	minor	0.509814	1	1	NA	NA	no	minor	0.509814	1	1	NA	NA	no	minor	0.500404	0.000370988	no
NEDD9	chr6	11183912;11184867;11185257;11190626;11213832	11700;11701;11702;11704;11706	alt;alt;alt;alt;alt	14;12;2;20;37	7;22;14;40;50	minor;minor;minor;minor;minor	0.588834	0.018325	0.191319	0.0177156	0.312879	no	major;minor;minor;minor;minor	0.629891	0.006041	0.0859164	0.238117	1	no	minor;minor;minor;minor;minor	0.595737	1	no
TMEM170B	chr6	11577052	11710	ref	6	6	minor	0.527044	1	1	NA	NA	no	minor	0.527044	1	1	NA	NA	no	minor	0.500156	0.000388675	no
HIVEP1	chr6	12123249;12125772	11752;11754	alt;alt	17;12	14;7	major;major	0.606324	0.154255	0.59923	0.597985	0.944378	no	major;major	0.606324	0.281165	0.753699	0.597985	1	no	major;major	0.501214	0.000364574	no
CCDC90A	chr6	13789235;13790510;13801615	11789;11790;11791	alt;alt;ref	6;15;23	7;20;28	minor;minor;minor	0.554933	0.314754	0.79543	0.918721	0.986849	no	minor;minor;minor	0.554933	0.679848	0.950472	0.918721	1	no	minor;minor;minor	0.50122	0.000346432	no
CD83	chr6	14137014	11798	ref	26	20	major	0.539768	0.684637	0.958715	NA	NA	no	major	0.539768	0.684637	0.950472	NA	NA	no	major	0.500539	0.000398317	no
JARID2	chr6	15468876;15496662	11836;11840	ref;alt	15;4	20;11	minor;minor	0.631892	0.071474	0.415849	0.499228	0.930547	no	minor;minor	0.631892	0.14197	0.584025	0.499228	1	no	minor;minor	0.501598	0.000469262	no
MYLIP	chr6	16145325	11881	ref	21	32	minor	0.628614	0.104106	0.505714	NA	NA	no	minor	0.628614	0.104106	0.516495	NA	NA	no	minor	0.500886	0.000442593	no
KDM1B	chr6	18208415;18213988;18223409	11902;11903;11904	ref;alt;ref	19;6;7	14;8;4	major;major;major	0.538037	0.579152	0.91328	0.762335	0.965663	no	major;minor;major	0.560004	0.776126	0.984966	0.947251	1	no	major;major;major	0.500356	0.000352527	no
MRS2	chr6	24415380;24423930;24425447	11908;11909;11910	ref;alt;alt	12;9;11	13;6;15	minor;minor;minor	0.507817	0.905956	1	0.539134	0.944378	no	minor;major;minor	0.566593	0.697032	0.95328	0.888408	1	no	major;major;major	0.500016	0.000340339	no
ALDH5A1	chr6	24503590;24534193;24534325;24535208;24535780;24535999;24536055;24536706	11911;11912;11913;11914;11915;52;52;11916	ref;alt;ref;ref;alt;ref;ref;ref	13;8;6;15;12;12;12;13	11;9;11;7;11;9;9;9	major;major;major;major;major;major;major;major	0.525597	0.572248	0.91328	0.68325	0.948581	no	major;minor;minor;major;major;major;major;major	0.567406	0.831382	0.992506	0.921204	1	no	major;major;major;major;major;major;major;major	0.501079	0.000344845	no
C6orf62	chr6	24705835	11923	alt	82	102	minor	0.529253	0.576463	0.91328	NA	NA	no	minor	0.529253	0.576463	0.905342	NA	NA	no	minor	0.501033	0.000394896	no
FAM65B	chr6	24828490	11927	alt	28	24	major	0.563856	0.449464	0.871979	NA	NA	no	major	0.563856	0.449464	0.860952	NA	NA	no	major	0.500526	0.000396878	no
TRIM38	chr6	25963456;25983777	11930;11931	alt;ref	34;41	22;21	major;major	0.634542	0.009556	0.125453	0.958004	0.987689	no	major;major	0.634542	0.019059	0.197326	0.958004	1	no	major;major	0.558424	1	no
BTN3A2	chr6	26370572;26370748	143;143	ref;alt	96;96	5;5	major;major	0.950495	0	0	NA	NA	yes	major;major	0.950495	0	0	NA	NA	yes	major;major	0.84605	1	yes
BTN3A1	chr6	26414179;26415062;26415409	11954;11956;11957	alt;alt;ref	39;26;7	18;46;4	major;major;major	0.540623	0.393025	0.846923	0.00428528	0.131675	no	major;minor;major	0.652296	0.004059	0.0666092	0.583809	1	no	major;major;major	0.505794	0.999995	no
BTN3A3	chr6	26446209	11958	alt	16	23	minor	0.564355	0.461232	0.880684	NA	NA	no	minor	0.564355	0.461232	0.867688	NA	NA	no	minor	0.50065	0.000413756	no
BTN2A1	chr6	26458226;26458265;26463660;26468326;26468545;26468660	139;139;140;11959;11960;11961	ref;ref;ref;ref;ref;ref	17;17;20;27;6;11	27;27;21;11;5;10	minor;minor;minor;minor;minor;minor	0.508073	0.865677	0.996428	0.0668019	0.517077	no	minor;minor;minor;major;major;minor	0.603032	0.14357	0.584025	0.524136	1	no	major;major;major;major;major;major	0.500799	0.000462309	no
ABT1	chr6	26597333	11963	ref	7	14	minor	0.691285	0.097158	0.487313	NA	NA	no	minor	0.691285	0.097158	0.494055	NA	NA	no	minor	0.501491	0.000422036	no
ZNF184	chr6	27420048	11968	alt	13	9	major	0.616544	0.313838	0.793898	NA	NA	no	major	0.616544	0.313838	0.773268	NA	NA	no	major	0.500669	0.000390239	no
ZNF192	chr6	28121860;28124114	11974;11977	alt;ref	23;23	12;19	major;major	0.596617	0.116278	0.537278	0.193547	0.700821	no	major;major	0.596617	0.22758	0.709108	0.193547	1	no	major;major	0.502515	0.000511717	no
ZSCAN12	chr6	28357966;28358009;28358320;28358335;28366151	1336;1336;1337;1337;11996	ref;ref;ref;ref;ref	8;8;7;7;11	8;8;9;9;6	minor;minor;minor;minor;minor	0.512696	0.863885	0.996428	0.418104	0.884681	no	minor;minor;minor;minor;major	0.597055	0.515217	0.889383	0.920993	1	no	major;major;major;major;major	0.500025	0.000322531	no
GABBR1	chr6	29570316;29581041	12004;419	alt;alt	16;9	4;1	major;major	0.853994	0.000139	0.00423619	0.582069	0.944378	yes	major;major	0.853994	0.000277	0.00762495	0.582069	1	yes	major;major	0.765654	1	yes
ZNRD1	chr6	30032522	12012	ref	35	20	major	0.611635	0.143983	0.576833	NA	NA	no	major	0.611635	0.143983	0.584025	NA	NA	no	major	0.503348	0.000685739	no
TRIM26	chr6	30152467;30153363;30166266	12017;12018;12021	ref;ref;ref	27;25;42	41;22;42	minor;minor;minor	0.552761	0.189444	0.662536	0.378767	0.867574	no	minor;major;minor	0.555958	0.449849	0.860952	0.421459	1	no	minor;minor;minor	0.500547	0.000348513	no
TRIM39	chr6	30310500	12024	alt	7	9	minor	0.536051	0.812834	0.993962	NA	NA	no	minor	0.536051	0.812834	0.988309	NA	NA	no	major	0.500053	0.000380161	no
GNL1	chr6	30515043	12025	ref	26	17	major	0.579448	0.398317	0.848677	NA	NA	no	major	0.579448	0.398317	0.839188	NA	NA	no	major	0.501517	0.00044926	no
GTF2H4	chr6	30876034;30876152;30877760	12038;12039;12040	alt;alt;alt	8;16;7	5;17;10	major;major;major	0.518616	0.760184	0.991252	0.584416	0.944378	no	major;major;minor	0.552606	0.830603	0.992506	0.760868	1	no	minor;minor;minor	0.500023	0.000351385	no
DDX39B	chr6	31509779	12066	ref	18	16	major	0.503653	1	1	NA	NA	no	major	0.503653	1	1	NA	NA	no	minor	0.500134	0.000380846	no
AIF1	chr6	31583827	12069	alt	53	61	minor	0.509848	0.876845	1	NA	NA	no	minor	0.509848	0.876845	0.999877	NA	NA	no	minor	0.500444	0.000352272	no
GPANK1	chr6	31632134	12074	ref	14	14	minor	0.525917	0.858342	0.996428	NA	NA	no	minor	0.525917	0.858342	0.993685	NA	NA	no	major	0.500412	0.000363699	no
CSNK2B	chr6	31637734	12076	alt	166	181	major	0.503501	0.944894	1	NA	NA	no	major	0.503501	0.944894	1	NA	NA	no	minor	0.50068	0.000341409	no
DDAH2	chr6	31695368	12077	alt	9	3	major	0.773575	0.088117	0.464155	NA	NA	no	major	0.773575	0.088117	0.46898	NA	NA	no	major	0.503153	0.000723834	no
CLIC1	chr6	31704294	12078	ref	21	15	major	0.557845	0.53687	0.905818	NA	NA	no	major	0.557845	0.53687	0.89413	NA	NA	no	major	0.500615	0.000402642	no
MSH5	chr6	31727897;31729359	12079;12080	ref;ref	18;10	17;4	major;major	0.549274	0.515349	0.902389	0.235219	0.747761	no	minor;major	0.56518	0.604242	0.916612	0.293978	1	no	major;major	0.501378	0.000403548	no
ATF6B	chr6	32083175	12093	alt	56	57	major	0.520839	0.755363	0.991252	NA	NA	no	major	0.520839	0.755363	0.983229	NA	NA	no	major	0.500156	0.000346727	no
AGPAT1	chr6	32136838	12097	alt	32	32	major	0.525427	0.739568	0.987827	NA	NA	no	major	0.525427	0.739568	0.975925	NA	NA	no	minor	0.500015	0.000339606	no
HLA-DOB	chr6	32783086;32784753;32784783	485;485;485	ref;alt;alt	101;101;101	90;90;90	major;major;major	0.553888	0.276106	0.756779	NA	NA	no	major;major;major	0.553888	0.276106	0.745311	NA	NA	no	major;major;major	0.501018	0.0003333	no
TAP2	chr6	32797809;32800412	12121;12122	alt;alt	66;75	99;103	minor;minor	0.564207	0.066978	0.403864	0.758674	0.965663	no	minor;minor	0.564207	0.130941	0.574972	0.758674	1	no	minor;minor	0.506842	0.0036486	no
PSMB8	chr6	32811645	12123	alt	118	109	major	0.544928	0.337379	0.808349	NA	NA	no	major	0.544928	0.337379	0.789282	NA	NA	no	major	0.500896	0.000323013	no
TAP1	chr6	32816443;32818236;32818774;32819968;32820991	12124;1092;1092;12125;12126	alt;alt;alt;alt;alt	177;244;244;175;53	167;275;275;182;85	major;major;major;major;major	0.505956	0.781163	0.991252	0.24062	0.749824	no	major;major;major;major;minor	0.535533	0.415457	0.840547	0.679889	1	no	minor;minor;minor;minor;minor	0.502901	0.000422099	no
PSMB9	chr6	32825090	12127	ref	74	90	minor	0.573791	0.14438	0.577378	NA	NA	no	minor	0.573791	0.14438	0.584025	NA	NA	no	minor	0.501269	0.00038082	no
HLA-DMB	chr6	32906586;32906652;32906716	483;483;483	ref;ref;ref	442;442;442	409;409;409	minor;minor;minor	0.555477	0.124712	0.554276	NA	NA	no	minor;minor;minor	0.555477	0.124712	0.561094	NA	NA	no	major;major;major	0.501309	0.000316449	no
HLA-DMA	chr6	32917411;32917498	482;482	ref;ref	564;564	588;588	minor;minor	0.560349	0.084282	0.455194	NA	NA	no	minor;minor	0.560349	0.084282	0.460527	NA	NA	no	minor;minor	0.500739	0.000285778	no
BRD2	chr6	32945625;32946133;32946964;32948685	12129;12130;12131;12132	ref;alt;alt;ref	128;56;12;180	142;88;21;170	minor;minor;minor;minor	0.548726	0.052848	0.36588	0.618107	0.944652	no	minor;minor;minor;minor	0.548726	0.240434	0.719055	0.618107	1	no	minor;minor;minor;minor	0.502769	0.00052706	no
HLA-DOA	chr6	32973263;32973281;32973513;32973841;32974081;32974401;32974934;32975257;32975869	484;484;12133;12134;12135;12136;12137;12138;12139	ref;ref;alt;alt;ref;ref;ref;ref;ref	69;69;32;50;73;125;49;111;16	25;25;49;44;55;74;34;76;22	major;major;major;major;major;major;major;major;major	0.559561	0.003627	0.0627373	0.0520456	0.503485	no	major;major;minor;major;major;major;major;major;minor	0.587213	0.001587	0.03174	0.750829	1	no	major;major;major;major;major;major;major;major;major	0.5651	1	no
RXRB	chr6	33161661;33162082;33162215;33163451	12152;12153;12154;12155	alt;alt;alt;alt	3;21;34;48	11;26;44;56	minor;minor;minor;minor	0.542537	0.247417	0.730632	0.419612	0.884681	no	minor;minor;minor;minor	0.542537	0.710811	0.960758	0.419612	1	no	minor;minor;minor;minor	0.502152	0.000382867	no
SLC39A7	chr6	33169895	12156	alt	51	62	minor	0.52347	0.697473	0.964084	NA	NA	no	minor	0.52347	0.697473	0.95328	NA	NA	no	minor	0.500738	0.000360993	no
VPS52	chr6	33235755	12157	alt	25	31	minor	0.528164	0.718328	0.974106	NA	NA	no	minor	0.528164	0.718328	0.96445	NA	NA	no	minor	0.500541	0.000374863	no
WDR46	chr6	33256984	12158	ref	14	6	major	0.675488	0.139448	0.567066	NA	NA	no	major	0.675488	0.139448	0.578913	NA	NA	no	major	0.503747	0.000780947	no
TAPBP	chr6	33267672;33272855;33282002	12159;12160;12162	ref;ref;ref	114;173;3	101;152;10	minor;minor;minor	0.507753	0.799146	0.993588	0.121157	0.610692	no	major;major;minor	0.519656	0.852596	0.993685	0.144324	1	no	major;major;major	0.501032	0.000335379	no
ZBTB22	chr6	33282628;33283766	12163;12164	ref;ref	17;5	15;15	minor;minor	0.608444	0.149331	0.589041	0.0594133	0.503485	no	major;minor	0.614891	0.213614	0.695364	0.0697309	1	no	minor;minor	0.501314	0.000403276	no
DAXX	chr6	33288271	12165	ref	60	64	minor	0.541335	0.463539	0.880684	NA	NA	no	minor	0.541335	0.463539	0.869046	NA	NA	no	minor	0.500036	0.000333788	no
ITPR3	chr6	33653448;33659472	12170;12171	ref;ref	15;23	11;25	minor;minor	0.51054	0.898819	1	0.461617	0.916008	no	major;minor	0.547988	0.681816	0.950472	0.975941	1	no	major;major	0.500042	0.0003629	no
ZNF76	chr6	35260503;35260530;35263555	1321;1321;12177	alt;alt;alt	8;8;12	19;19;3	major;major;major	0.525792	0.768706	0.991252	0.00385835	0.122261	no	minor;minor;major	0.718354	0.012911	0.150237	0.295104	1	no	major;major;major	0.50076	0.00190401	no
DEF6	chr6	35285720;35289446	12179;12180	alt;alt	24;60	24;55	major;major	0.539657	0.390044	0.842627	0.82328	0.972967	no	major;major	0.539657	0.614602	0.921183	0.82328	1	no	major;major	0.500109	0.000321225	no
BRPF3	chr6	36198577	12193	alt	5	5	major	0.527428	1	1	NA	NA	no	major	0.527428	1	1	NA	NA	no	major	0.500281	0.000375568	no
C6orf89	chr6	36896437	12200	ref	24	15	major	0.590227	0.302322	0.778541	NA	NA	no	major	0.590227	0.302322	0.765455	NA	NA	no	major	0.501768	0.000414725	no
FGD2	chr6	36996469	12202	ref	27	16	major	0.602947	0.259663	0.742391	NA	NA	no	major	0.602947	0.259663	0.734631	NA	NA	no	major	0.501827	0.000494454	no
TBC1D22B	chr6	37299648	12206	alt	7	15	minor	0.657084	0.219407	0.69638	NA	NA	no	minor	0.657084	0.219407	0.697244	NA	NA	no	minor	0.501341	0.000519807	no
RNF8	chr6	37349033	12207	ref	11	12	minor	0.547793	0.693501	0.964084	NA	NA	no	minor	0.547793	0.693501	0.95328	NA	NA	no	minor	0.50008	0.000386853	no
FTSJD2	chr6	37447994	12208	alt	31	43	minor	0.555932	0.414652	0.848677	NA	NA	no	minor	0.555932	0.414652	0.840547	NA	NA	no	minor	0.501119	0.000428535	no
CCDC167	chr6	37450914	12209	alt	65	34	major	0.680413	0.002538	0.0477741	NA	NA	no	major	0.680413	0.002538	0.0457555	NA	NA	no	major	0.587636	1	no
ZFAND3	chr6	38120960	12211	ref	10	8	major	0.529241	0.824184	0.996428	NA	NA	no	major	0.529241	0.824184	0.99108	NA	NA	no	major	0.500379	0.000404086	no
GLO1	chr6	38650628;38670837	12215;12216	alt;alt	103;21	115;42	minor;minor	0.544868	0.248437	0.731874	0.0967162	0.57939	no	minor;minor	0.544868	0.415743	0.840547	0.0967162	1	no	minor;minor	0.502778	0.000599629	no
PRICKLE4	chr6	41754543	12225	alt	7	3	major	0.725218	0.217573	0.691909	NA	NA	no	major	0.725218	0.217573	0.695364	NA	NA	no	major	0.501107	0.000476217	no
CCND3	chr6	41903782	12230	alt	21	11	major	0.680644	0.065546	0.399518	NA	NA	no	major	0.680644	0.065546	0.40629	NA	NA	no	major	0.502576	0.000640789	no
MRPS10	chr6	42174984;42175063;42175221;42175268	677;677;678;678	alt;alt;alt;alt	4;4;17;17	15;15;15;15	minor;minor;minor;minor	0.54553	0.508132	0.896935	0.0318098	0.429106	no	minor;minor;major;major	0.645831	0.088958	0.470522	0.282157	1	no	minor;minor;minor;minor	0.501662	0.000594348	no
TRERF1	chr6	42194235;42194440;42194916	12236;12237;12238	alt;alt;alt	5;2;7	7;9;7	minor;minor;minor	0.60093	0.21311	0.691909	0.283764	0.786106	no	minor;minor;major	0.620695	0.457672	0.865318	0.377196	1	no	minor;minor;minor	0.501317	0.00040798	no
KIAA0240	chr6	42824907	12239	alt	17	22	minor	0.538551	0.658859	0.949172	NA	NA	no	minor	0.538551	0.658859	0.940933	NA	NA	no	minor	0.500165	0.000366613	no
CNPY3	chr6	42906384	12242	alt	122	166	minor	0.551461	0.243986	0.72556	NA	NA	no	minor	0.551461	0.243986	0.721885	NA	NA	no	minor	0.502521	0.000882248	no
SRF	chr6	43143596;43147505	12245;12246	ref;alt	23;11	15;12	major;major	0.550682	0.464086	0.880684	0.592186	0.944378	no	major;major	0.550682	0.689382	0.95328	0.592186	1	no	major;major	0.500801	0.000362836	no
ABCC10	chr6	43412865	12247	ref	9	4	major	0.666982	0.287059	0.767089	NA	NA	no	major	0.666982	0.287059	0.753714	NA	NA	no	major	0.501789	0.000500857	no
XPO5	chr6	43490947;43492578;43496662	12249;12250;12251	ref;alt;ref	24;23;32	21;36;21	minor;minor;minor	0.502619	0.973449	1	0.297137	0.797981	no	major;minor;major	0.560333	0.478075	0.869227	0.74482	1	no	major;major;major	0.500461	0.0004085	no
MAD2L1BP	chr6	43608386	12252	ref	33	35	minor	0.540081	0.592441	0.922727	NA	NA	no	minor	0.540081	0.592441	0.916612	NA	NA	no	minor	0.500332	0.000347601	no
VEGFA	chr6	43753212;43753325	12253;12254	ref;alt	74;51	64;58	major;major	0.5028	0.944877	1	0.820082	0.972967	no	major;minor	0.509108	0.969377	1	0.957458	1	no	major;major	0.50061	0.000329639	no
MRPL14	chr6	44081571	12255	alt	83	93	minor	0.503233	0.953873	1	NA	NA	no	minor	0.503233	0.953873	1	NA	NA	no	minor	0.500227	0.000326614	no
ENPP4	chr6	46107752	12261	ref	18	14	major	0.536803	0.74087	0.987827	NA	NA	no	major	0.536803	0.74087	0.976133	NA	NA	no	major	0.500476	0.00035592	no
CD2AP	chr6	47445789	12271	alt	4	6	minor	0.572916	0.761396	0.991252	NA	NA	no	minor	0.572916	0.761396	0.983229	NA	NA	no	major	0.500049	0.000418671	no
MUT	chr6	49403282;49425521	12273;12274	ref;ref	10;9	13;3	major;major	0.521512	0.755805	0.991252	0.0928928	0.57939	no	minor;major	0.63852	0.20661	0.694652	0.478516	1	no	major;major	0.500719	0.000382338	no
EFHC1	chr6	52343899	12283	ref	12	6	major	0.64143	0.265156	0.745093	NA	NA	no	major	0.64143	0.265156	0.734631	NA	NA	no	major	0.5014	0.000472409	no
TRAM2	chr6	52365402;52365489	1177;1177	ref;ref	37;37	38;38	minor;minor	0.557242	0.416385	0.848677	NA	NA	no	minor;minor	0.557242	0.416385	0.840547	NA	NA	no	minor;minor	0.500491	0.000354725	no
GSTA4	chr6	52849342	12297	alt	5	6	minor	0.518274	1	1	NA	NA	no	minor	0.518274	1	1	NA	NA	no	minor	0.500027	0.000396748	no
DST	chr6	56373536	12300	ref	77	61	major	0.532847	0.539929	0.905818	NA	NA	no	major	0.532847	0.539929	0.89413	NA	NA	no	major	0.501309	0.000398722	no
LMBRD1	chr6	70407465	12312	alt	50	65	minor	0.540092	0.488533	0.887611	NA	NA	no	minor	0.540092	0.488533	0.877645	NA	NA	no	minor	0.501145	0.000395997	no
COL19A1	chr6	70916998;70917699	12314;12315	alt;alt	2;7	9;6	minor;minor	0.607643	0.335514	0.808011	0.089401	0.57939	no	minor;major	0.675794	0.180228	0.648011	0.268642	1	no	minor;minor	0.501514	0.000472204	no
SLC17A5	chr6	74304607;74348142	12336;12337	alt;alt	4;12	6;12	minor;minor	0.503688	0.927404	1	0.628515	0.944652	no	minor;major	0.539856	0.894347	1	0.826005	1	no	minor;minor	0.500232	0.000355859	no
MYO6	chr6	76624741;76625079	12343;12344	ref;alt	8;8	8;9	minor;minor	0.51441	1	1	0.900079	0.986849	no	minor;minor	0.51441	1	1	0.900079	1	no	minor;minor	0.500231	0.000348966	no
PHIP	chr6	79647363;79692751	12351;12354	alt;ref	10;11	14;12	minor;minor	0.552747	0.559463	0.91328	0.95011	0.987689	no	minor;minor	0.552747	0.767909	0.983229	0.95011	1	no	minor;minor	0.500446	0.000355431	no
HMGN3	chr6	79911190;79911290	501;501	ref;ref	31;31	20;20	major;major	0.557535	0.522217	0.905818	NA	NA	no	major;major	0.557535	0.522217	0.89413	NA	NA	no	major;major	0.502159	0.000511954	no
IBTK	chr6	82900811;82933309	12362;12363	alt;alt	29;38	52;35	minor;minor	0.539558	0.385664	0.842406	0.0775379	0.552604	no	minor;major	0.583318	0.143151	0.584025	0.435348	1	no	minor;minor	0.502064	0.000551972	no
NT5E	chr6	86200277	12367	alt	7	7	major	0.526767	1	1	NA	NA	no	major	0.526767	1	1	NA	NA	no	major	0.500184	0.000398123	no
SLC35A1	chr6	88221546	12369	ref	7	12	minor	0.656891	0.268271	0.745093	NA	NA	no	minor	0.656891	0.268271	0.735722	NA	NA	no	minor	0.50081	0.000416288	no
CNR1	chr6	88851751;88853635	12372;12373	ref;ref	9;8	4;6	major;major	0.604401	0.323164	0.802609	0.550031	0.944378	no	major;major	0.604401	0.496765	0.88217	0.550031	1	no	major;major	0.501429	0.000428803	no
RNGTT	chr6	89320589;89322239	12374;12375	alt;alt	4;11	28;27	minor;minor	0.770589	8e-06	0.000335738	0.122972	0.611242	yes	minor;minor	0.770589	2.4e-05	0.000917015	0.122972	1	yes	minor;minor	0.731652	1	yes
PM20D2	chr6	89872499;89872976;89873182	12378;12379;12381	alt;alt;alt	0;8;14	11;29;15	minor;minor;minor	0.718081	0.000289	0.00804174	0.00181189	0.10207	yes	minor;minor;major	0.723967	0.000748	0.0172512	0.00267854	0.429609	yes	minor;minor;minor	0.695883	1	no
UBE2J1	chr6	90036511;90037581	12383;12384	ref;alt	45;154	31;100	major;major	0.610615	0.002465	0.0467437	0.408368	0.879162	no	major;major	0.610615	0.004926	0.0741798	0.408368	1	no	major;major	0.560508	1	no
RRAGD	chr6	90076384;90076670;90076685;90077142	12385;929;929;12386	alt;alt;alt;alt	25;28;28;27	19;39;39;14	major;major;major;major	0.56669	0.140122	0.567066	0.132579	0.62728	no	major;minor;minor;major	0.593068	0.128268	0.568107	0.377157	1	no	major;major;major;major	0.500814	0.000453931	no
LYRM2	chr6	90344300	12390	ref	9	7	major	0.536051	0.812834	0.993962	NA	NA	no	major	0.536051	0.812834	0.988309	NA	NA	no	major	0.500151	0.000394033	no
MDN1	chr6	90368380;90371202;90372574;90390443;90397132;90402482;90408589;90459454;90499502	12391;12392;12393;12394;12395;12396;12397;12398;12399	alt;ref;alt;ref;alt;ref;alt;ref;alt	36;23;23;7;21;11;23;8;9	31;15;45;7;21;15;24;15;7	minor;minor;minor;minor;minor;minor;minor;minor;minor	0.517982	0.545057	0.910587	0.306386	0.811164	no	major;major;minor;minor;major;minor;major;minor;major	0.578645	0.279335	0.751338	0.944203	1	no	minor;minor;minor;minor;minor;minor;minor;minor;minor	0.501221	0.000418171	no
CASP8AP2	chr6	90565242	12401	alt	10	11	major	0.502397	1	1	NA	NA	no	major	0.502397	1	1	NA	NA	no	minor	0.500404	0.000385893	no
MANEA	chr6	96054588;96054935;96055915;96056006	12406;12407;626;626	ref;ref;ref;ref	7;14;13;13	5;7;6;6	major;major;major;major	0.61895	0.106064	0.511308	0.887374	0.985481	no	major;major;major;major	0.61895	0.30754	0.77051	0.887374	1	no	major;major;major;major	0.504456	0.000806264	no
FBXL4	chr6	99374400	12412	alt	14	13	major	0.544428	0.716447	0.973897	NA	NA	no	major	0.544428	0.716447	0.963796	NA	NA	no	major	0.500355	0.00034762	no
COQ3	chr6	99825348	12413	alt	6	4	major	0.626826	0.540977	0.905818	NA	NA	no	major	0.626826	0.540977	0.89413	NA	NA	no	major	0.500355	0.000399859	no
ASCC3	chr6	101296389	11669	ref	16	12	major	0.54567	0.721067	0.974106	NA	NA	no	major	0.54567	0.721067	0.964941	NA	NA	no	major	0.50077	0.000374421	no
AIM1	chr6	106967185;106999822;107017926	11678;11679;11680	ref;ref;ref	17;28;44	7;33;46	minor;minor;minor	0.511649	0.786391	0.991252	0.132746	0.62728	no	major;minor;minor	0.570694	0.28446	0.753714	0.494422	1	no	major;major;major	0.500081	0.000370864	no
OSTM1	chr6	108364582;108364951	11693;11694	alt;alt	7;10	5;3	major;major	0.70816	0.040561	0.316574	0.357226	0.852299	no	major;major	0.70816	0.086201	0.466556	0.357226	1	no	major;major	0.503514	0.000661721	no
FIG4	chr6	110107517	11696	ref	14	10	major	0.557505	0.697337	0.964084	NA	NA	no	major	0.557505	0.697337	0.95328	NA	NA	no	major	0.501087	0.000384035	no
KIAA1919	chr6	111587204	11699	ref	4	11	minor	0.756951	0.075865	0.424977	NA	NA	no	minor	0.756951	0.075865	0.434484	NA	NA	no	minor	0.502266	0.000531098	no
MARCKS	chr6	114183141;114183385;114183884	11707;11708;11709	alt;alt;ref	8;16;15	10;24;18	minor;minor;minor	0.56385	0.268641	0.745093	0.94914	0.987689	no	minor;minor;minor	0.56385	0.634263	0.929962	0.94914	1	no	minor;minor;minor	0.501366	0.000369301	no
NT5DC1	chr6	116565504	11714	ref	23	23	minor	0.525577	0.786787	0.991252	NA	NA	no	minor	0.525577	0.786787	0.984966	NA	NA	no	major	0.500064	0.000339637	no
TSPYL4	chr6	116571255;116572828;116572971;116573667;116574455;116575083	11715;11717;11718;11719;11720;11721	ref;ref;ref;ref;ref;ref	6;6;25;4;13;9	7;5;23;8;21;12	minor;minor;minor;minor;minor;minor	0.57364	0.10234	0.501897	0.810595	0.972967	no	minor;major;minor;minor;minor;minor	0.576624	0.590412	0.916589	0.841584	1	no	minor;minor;minor;minor;minor;minor	0.500947	0.000353754	no
TSPYL1	chr6	116598475;116598793;116598853;116599665;116600774;116600810	11722;1194;1194;11723;1195;1195	ref;ref;ref;ref;ref;ref	52;27;27;38;2;2	54;27;27;41;11;11	minor;minor;minor;minor;minor;minor	0.565971	0.068539	0.408046	0.101734	0.57939	no	minor;minor;minor;minor;minor;minor	0.565971	0.292907	0.759277	0.101734	1	no	minor;minor;minor;minor;minor;minor	0.501197	0.00032522	no
ZUFSP	chr6	116973182	11727	ref	10	10	minor	0.526261	0.833559	0.996428	NA	NA	no	minor	0.526261	0.833559	0.992506	NA	NA	no	major	0.500355	0.000381503	no
GOPC	chr6	117881605;117882209;117882679	11728;11729;11730	ref;ref;alt	23;27;19	39;3;21	major;major;major	0.533908	0.479424	0.882191	8.91394e-06	0.00301291	no	minor;major;major	0.670383	0.00125	0.0268908	0.00459299	0.429609	no	major;major;major	0.576638	1	no
CEP85L	chr6	118784571;118887303	11735;11737	ref;alt	10;7	1;9	major;major	0.65566	0.13402	0.567066	0.0264614	0.383313	no	major;minor	0.695776	0.098953	0.496705	0.0608751	1	no	major;major	0.504978	0.00286747	no
MAN1A1	chr6	119499566;119500239;119500674;119669877	11744;11745;11746;11748	alt;alt;alt;ref	51;4;5;11	49;14;12;12	minor;minor;minor;minor	0.545513	0.308651	0.786999	0.116018	0.610692	no	major;minor;minor;minor	0.585259	0.232433	0.713463	0.345269	1	no	minor;minor;minor;minor	0.501307	0.000421431	no
SERINC1	chr6	122765026;122766014	11755;11756	ref;alt	27;19	29;9	major;major	0.545313	0.439628	0.869072	0.0479635	0.503485	no	minor;major	0.600654	0.169436	0.631144	0.198245	1	no	major;major	0.501446	0.000432884	no
ECHDC1	chr6	127664661	11759	alt	9	8	major	0.555803	0.814583	0.993962	NA	NA	no	major	0.555803	0.814583	0.988309	NA	NA	no	major	0.500213	0.000379692	no
L3MBTL3	chr6	130374102;130381246	11764;11765	ref;ref	15;19	9;2	major;major	0.747786	0.00139	0.0299025	0.0370792	0.458516	yes	major;major	0.747786	0.002792	0.0483114	0.0370792	1	yes	major;major	0.718166	1	yes
TMEM200A	chr6	130761804	11768	ref	12	0	major	0.997696	0.000762	0.0178965	NA	NA	yes	major	0.997696	0.000762	0.0174171	NA	NA	yes	major	0.82859	1	yes
EPB41L2	chr6	131161504;131161570;131190838;131277420	355;355;11769;11770	alt;alt;alt;alt	33;33;46;21	14;14;25;34	major;major;major;major	0.611339	0.008255	0.116114	0.003033	0.109838	no	major;major;major;minor	0.669308	0.000226	0.00657455	0.329646	1	no	major;major;major;major	0.542697	1	no
MOXD1	chr6	132617469;132636820	11774;11775	ref;alt	8;9	6;5	major;major	0.607397	0.35749	0.814766	0.535412	0.944378	no	major;major	0.607397	0.536307	0.89413	0.535412	1	no	major;major	0.501245	0.000420585	no
STX7	chr6	132779502;132779878;132781472	11776;11777;11778	alt;ref;ref	7;6;27	30;7;13	minor;minor;minor	0.568551	0.235109	0.720813	0.00110533	0.0862155	no	minor;minor;major	0.696858	0.001572	0.0316876	0.264959	1	no	minor;minor;minor	0.531449	1	no
HBS1L	chr6	135287533	11781	ref	38	37	minor	0.51871	0.839464	0.996428	NA	NA	no	minor	0.51871	0.839464	0.993685	NA	NA	no	minor	0.500046	0.000345018	no
REPS1	chr6	139229872	11795	ref	29	23	major	0.532269	0.705969	0.967495	NA	NA	no	major	0.532269	0.705969	0.957907	NA	NA	no	major	0.500308	0.000359809	no
TXLNB	chr6	139569043	11796	alt	5	5	major	0.527428	1	1	NA	NA	no	major	0.527428	1	1	NA	NA	no	major	0.500582	0.000369783	no
VTA1	chr6	142541259	11799	alt	6	6	major	0.527044	1	1	NA	NA	no	major	0.527044	1	1	NA	NA	no	major	0.500243	0.000378481	no
HIVEP2	chr6	143073041;143074700;143091263	11801;11802;11803	ref;ref;alt	15;14;11	9;13;14	major;major;major	0.517896	0.769275	0.991252	0.654421	0.946102	no	major;minor;minor	0.54556	0.855956	0.993685	0.823034	1	no	major;major;major	0.500227	0.000350992	no
AIG1	chr6	143661166	11804	alt	7	5	major	0.609941	0.576199	0.91328	NA	NA	no	major	0.609941	0.576199	0.905342	NA	NA	no	major	0.500898	0.000388548	no
ADAT2	chr6	143749295	11812	alt	23	19	major	0.573076	0.394922	0.848548	NA	NA	no	major	0.573076	0.394922	0.836921	NA	NA	no	major	0.500641	0.000366213	no
FUCA2	chr6	143816859;143823112;143823157	11813;412;412	alt;alt;alt	42;40;40	43;44;44	major;major;major	0.52311	0.615561	0.92836	0.93482	0.986886	no	major;major;major	0.52311	0.84523	0.993685	0.93482	1	no	minor;minor;minor	0.500251	0.000308879	no
UTRN	chr6	144758799;145173386	11816;11817	alt;ref	25;6	13;10	major;major	0.580446	0.302669	0.778541	0.0342636	0.439788	no	major;minor	0.671579	0.036852	0.302375	0.807536	1	no	major;major	0.501451	0.000460168	no
FBXO30	chr6	146119957	11818	ref	14	16	minor	0.559097	0.605465	0.922727	NA	NA	no	minor	0.559097	0.605465	0.916612	NA	NA	no	major	0.500039	0.000364842	no
TAB2	chr6	149731476	11819	ref	22	7	major	0.735896	0.020646	0.20727	NA	NA	no	major	0.735896	0.020646	0.208086	NA	NA	no	major	0.626772	1	no
ZC3H12D	chr6	149783095	11820	ref	18	11	major	0.595368	0.381339	0.839875	NA	NA	no	major	0.595368	0.381339	0.826575	NA	NA	no	major	0.501167	0.000406474	no
NUP43	chr6	150047899	11822	ref	39	37	minor	0.512216	0.920377	1	NA	NA	no	minor	0.512216	0.920377	1	NA	NA	no	major	0.500579	0.000320603	no
SYNE1	chr6	152443389;152443744;152453291;152464839;152529260	11825;11826;11827;11828;11829	alt;ref;alt;ref;alt	19;10;19;13;9	11;12;19;15;7	major;major;major;major;major	0.528976	0.541224	0.905818	0.474359	0.923107	no	major;minor;major;minor;major	0.578437	0.513497	0.887611	0.898672	1	no	major;major;major;major;major	0.500547	0.000354939	no
FBXO5	chr6	153291865;153291923	393;393	ref;ref	8;8	4;4	major;major	0.61455	0.574462	0.91328	NA	NA	no	major;major	0.61455	0.574462	0.905342	NA	NA	no	major;major	0.501065	0.000463308	no
TIAM2	chr6	155575607	11843	alt	2	13	minor	0.847063	0.010441	0.134316	NA	NA	no	minor	0.847063	0.010441	0.126678	NA	NA	no	minor	0.648529	1	no
TFB1M	chr6	155606325	11848	ref	33	22	major	0.574882	0.331072	0.806846	NA	NA	no	major	0.574882	0.331072	0.78898	NA	NA	no	major	0.501356	0.000439338	no
ARID1B	chr6	157405930	11849	ref	46	42	minor	0.502597	1	1	NA	NA	no	minor	0.502597	1	1	NA	NA	no	major	0.500413	0.00035646	no
MRPL18	chr6	160219337	11873	ref	38	33	major	0.50984	0.916569	1	NA	NA	no	major	0.50984	0.916569	1	NA	NA	no	major	0.500209	0.000353164	no
IGF2R	chr6	160453978;160464289;160517481;160527180	11875;11876;11878;11879	alt;alt;alt;ref	7;29;35;40	14;22;35;48	minor;minor;minor;minor	0.510883	0.769738	0.991252	0.231971	0.743538	no	minor;major;major;minor	0.569815	0.280125	0.751698	0.828602	1	no	minor;minor;minor;minor	0.50049	0.000350816	no
SFT2D1	chr6	166739646	11893	ref	95	103	minor	0.545321	0.36746	0.825173	NA	NA	no	minor	0.545321	0.36746	0.810761	NA	NA	no	minor	0.500594	0.000339808	no
RPS6KA2	chr6	166862233	11894	ref	5	6	minor	0.572518	0.770537	0.991252	NA	NA	no	minor	0.572518	0.770537	0.983229	NA	NA	no	minor	0.50038	0.000372973	no
CCR6	chr6	167549775	11898	ref	6	9	minor	0.626048	0.453137	0.874835	NA	NA	no	minor	0.626048	0.453137	0.862476	NA	NA	no	minor	0.500432	0.000404119	no
GNA12	chr7	2768764	12757	ref	9	16	minor	0.664877	0.128978	0.560744	NA	NA	no	minor	0.664877	0.128978	0.568761	NA	NA	no	minor	0.501108	0.00041107	no
CARD11	chr7	2969680	12760	alt	42	53	minor	0.532688	0.601586	0.922727	NA	NA	no	minor	0.532688	0.601586	0.916612	NA	NA	no	minor	0.500737	0.000364697	no
RBAK	chr7	5104275;5104359;5105208	891;891;12847	alt;alt;alt	14;14;3	24;24;9	minor;minor;minor	0.617989	0.118184	0.541641	0.419957	0.884681	no	minor;minor;minor	0.617989	0.200135	0.680618	0.419957	1	no	minor;minor;minor	0.504123	0.000884124	no
AIMP2	chr7	6048973	12873	alt	25	21	major	0.568908	0.418038	0.848677	NA	NA	no	major	0.568908	0.418038	0.840547	NA	NA	no	major	0.500197	0.000381943	no
EIF2AK1	chr7	6066461	12876	ref	89	92	minor	0.53345	0.497779	0.896935	NA	NA	no	minor	0.53345	0.497779	0.88217	NA	NA	no	minor	0.500627	0.000328211	no
RAC1	chr7	6442433;6443008	12885;12886	alt;alt	13;17	27;32	minor;minor	0.638621	0.01713	0.184255	0.848843	0.982474	no	minor;minor	0.638621	0.032441	0.27683	0.848843	1	no	minor;minor	0.579008	1	no
GLCCI1	chr7	8126194;8127710	12917;12918	ref;ref	35;39	45;31	minor;minor	0.531162	0.516124	0.903129	0.203219	0.703291	no	minor;major	0.56124	0.350152	0.801063	0.550537	1	no	minor;minor	0.500426	0.000351239	no
PHF14	chr7	11022230;11022564	12493;12494	ref;ref	8;25	2;23	major;major	0.550123	0.47784	0.880684	0.124948	0.615033	no	major;minor	0.557678	0.619414	0.921854	0.13842	1	no	major;major	0.501625	0.000435044	no
TMEM106B	chr7	12276290	12541	alt	6	4	major	0.626826	0.540977	0.905818	NA	NA	no	major	0.626826	0.540977	0.89413	NA	NA	no	major	0.501135	0.000370261	no
MACC1	chr7	20180717;20198440;20201395	12706;12707;12708	ref;ref;ref	9;14;20	9;13;5	major;major;major	0.594312	0.138452	0.567066	0.0710455	0.537613	no	minor;minor;major	0.613389	0.224747	0.702458	0.115934	1	no	major;major;major	0.505103	0.00184034	no
CDCA7L	chr7	21956405	12709	ref	27	16	major	0.602947	0.259663	0.742391	NA	NA	no	major	0.602947	0.259663	0.734631	NA	NA	no	major	0.502272	0.000540626	no
RAPGEF5	chr7	22158977;22159126;22159182	12710;890;890	ref;ref;ref	6;8;8	9;9;9	minor;minor;minor	0.602758	0.285321	0.767089	0.816922	0.972967	no	minor;minor;minor	0.602758	0.498312	0.88217	0.816922	1	no	minor;minor;minor	0.500679	0.000350134	no
FAM126A	chr7	22982207;22983702;22983854;22983890;22984824;23015831	12718;12719;376;376;12720;12721	alt;alt;alt;alt;alt;alt	18;13;17;17;14;8	19;13;17;17;7;24	minor;minor;minor;minor;minor;minor	0.502696	0.950486	1	0.057608	0.503485	no	major;major;major;major;major;minor	0.596714	0.222785	0.700651	0.363322	1	no	minor;minor;minor;minor;minor;minor	0.501024	0.000438231	no
GPNMB	chr7	23313171	12722	ref	5	16	minor	0.784226	0.018428	0.191319	NA	NA	no	minor	0.784226	0.018428	0.194121	NA	NA	no	minor	0.506773	0.00454329	no
IGF2BP3	chr7	23357321	12724	alt	42	42	major	0.525335	0.706916	0.968274	NA	NA	no	major	0.525335	0.706916	0.95853	NA	NA	no	minor	0.500037	0.000357411	no
C7orf46	chr7	23728916;23728931;23737891	173;173;12725	ref;ref;ref	6;6;3	6;6;7	minor;minor;minor	0.633643	0.250124	0.735152	0.449011	0.90661	no	minor;minor;minor	0.633643	0.401513	0.839188	0.449011	1	no	minor;minor;minor	0.500323	0.000370986	no
MPP6	chr7	24703298	12726	ref	11	18	minor	0.645707	0.159892	0.611844	NA	NA	no	minor	0.645707	0.159892	0.616451	NA	NA	no	minor	0.501136	0.00041332	no
DFNA5	chr7	24756951;24758753;24758795;24758818	309;309;309;309	ref;ref;ref;ref	310;310;310;310	128;128;128;128	major;major;major;major	0.613436	0.004142	0.0697558	NA	NA	no	major;major;major;major	0.613436	0.004142	0.0675383	NA	NA	no	major;major;major;major	0.67975	1	no
SCRN1	chr7	29960211;29960315;29960462;29960519;29961659;29961884;29961939;29962282;29962427;29962586;29962934;29963082;29963115	950;950;951;951;12762;953;953;12763;12764;12765;12766;954;954	alt;alt;alt;alt;alt;alt;alt;alt;alt;alt;alt;alt;alt	125;125;53;53;23;60;60;18;62;27;29;33;33	101;101;57;57;28;53;53;38;87;36;31;27;27	major;major;major;major;major;major;major;major;major;major;major;major;major	0.517294	0.397404	0.848677	0.0631165	0.512058	no	major;major;major;major;minor;major;major;minor;minor;minor;major;major;major	0.570092	0.045281	0.336154	0.878971	1	no	minor;minor;minor;minor;minor;minor;minor;minor;minor;minor;minor;minor;minor	0.501899	0.000509488	no
GGCT	chr7	30544360	12770	ref	19	10	major	0.630288	0.219523	0.69638	NA	NA	no	major	0.630288	0.219523	0.697244	NA	NA	no	major	0.502251	0.000564348	no
GARS	chr7	30634661	12771	ref	7	5	major	0.556512	0.782601	0.991252	NA	NA	no	major	0.556512	0.782601	0.984966	NA	NA	no	major	0.500242	0.000389851	no
LSM5	chr7	32526687;32529936	12774;12775	alt;alt	7;4	8;20	minor;minor	0.701629	0.014093	0.163991	0.0600805	0.503485	no	minor;minor	0.701629	0.026836	0.247294	0.0600805	1	no	minor;minor	0.601428	1	no
AVL9	chr7	32598630;32598656;32623477	118;118;12777	ref;ref;ref	15;15;27	16;16;27	minor;minor;minor	0.541512	0.479984	0.882191	0.736066	0.961008	no	minor;minor;minor	0.541512	0.729805	0.971849	0.736066	1	no	major;major;major	0.500171	0.000339092	no
KBTBD2	chr7	32909182	12778	alt	21	34	minor	0.593241	0.22394	0.703419	NA	NA	no	minor	0.593241	0.22394	0.701697	NA	NA	no	minor	0.501412	0.000441154	no
ANLN	chr7	36438709;36446121;36455477;36492212	12790;12792;12793;12794	alt;alt;alt;alt	3;8;8;4	11;14;3;14	minor;minor;minor;minor	0.624381	0.059413	0.385527	0.0462882	0.498575	no	minor;minor;major;minor	0.709047	0.008932	0.117866	0.76396	1	no	minor;minor;minor;minor	0.539813	1	no
ELMO1	chr7	36895342	12795	alt	45	87	minor	0.634955	0.013016	0.154264	NA	NA	no	minor	0.634955	0.013016	0.150774	NA	NA	no	minor	0.595624	1	no
STARD3NL	chr7	38269675	12798	alt	14	31	minor	0.664878	0.053262	0.366534	NA	NA	no	minor	0.664878	0.053262	0.373068	NA	NA	no	minor	0.505858	0.00393473	no
VPS41	chr7	38764855;38765527;38796570	12801;12802;12803	ref;ref;ref	21;33;47	16;27;43	major;major;major	0.515864	0.702686	0.967495	0.908966	0.986849	no	major;major;minor	0.518656	0.962415	1	0.934506	1	no	major;major;major	0.500724	0.00033917	no
RALA	chr7	39746466	12804	alt	1	9	minor	0.881297	0.025955	0.237303	NA	NA	no	minor	0.881297	0.025955	0.241617	NA	NA	no	minor	0.523469	0.998901	no
STK17A	chr7	43647879;43664198;43664280;43665808	12805;1071;1071;12807	alt;alt;alt;alt	60;127;127;5	69;178;178;13	minor;minor;minor;minor	0.53665	0.257695	0.742391	0.38074	0.867574	no	minor;minor;minor;minor	0.53665	0.558291	0.901366	0.38074	1	no	minor;minor;minor;minor	0.505968	0.00183765	no
C7orf44	chr7	43678997	12808	alt	28	30	major	0.508232	1	1	NA	NA	no	major	0.508232	1	1	NA	NA	no	minor	0.500428	0.000346139	no
BLVRA	chr7	43810764	12809	alt	31	46	minor	0.572392	0.273678	0.754497	NA	NA	no	minor	0.572392	0.273678	0.742178	NA	NA	no	minor	0.501089	0.000443325	no
URGCP	chr7	43916009;43916199;43916727	12810;12811;12812	alt;alt;ref	6;7;8	13;9;5	minor;minor;minor	0.551228	0.533723	0.905818	0.425843	0.888014	no	minor;minor;major	0.599408	0.477636	0.869046	0.783016	1	no	minor;minor;minor	0.501085	0.000389536	no
ZMIZ2	chr7	44800176;44808650	12817;12818	ref;alt	68;16	71;8	major;major	0.50896	0.847142	0.996428	0.0584968	0.503485	no	minor;major	0.566492	0.263163	0.734631	0.197974	1	no	major;major	0.500519	0.000347664	no
PPIA	chr7	44841924;44842421	12820;12821	alt;ref	7;31	12;5	major;major	0.697215	0.005844	0.0859807	0.00153436	0.100292	no	minor;major	0.764953	0.000311	0.00838063	0.0735204	1	yes	major;major	0.626143	1	no
H2AFV	chr7	44866704;44868379	12822;12825	ref;ref	10;22	11;23	minor;minor	0.54097	0.535591	0.905818	0.931505	0.986886	no	minor;minor	0.54097	0.752872	0.983229	0.931505	1	no	major;major	0.500276	0.000344098	no
PURB	chr7	44922737	12830	alt	33	38	minor	0.50984	0.916569	1	NA	NA	no	minor	0.50984	0.916569	1	NA	NA	no	minor	0.500346	0.000356426	no
IKZF1	chr7	50469397	12846	ref	22	22	minor	0.525601	0.781828	0.991252	NA	NA	no	minor	0.525601	0.781828	0.984966	NA	NA	no	major	0.500075	0.000367993	no
SUMF2	chr7	56136194;56147589	12868;12869	ref;alt	51;86	52;85	major;major	0.503789	0.921091	1	0.450623	0.90661	no	minor;major	0.528933	0.688168	0.952791	0.980211	1	no	major;major	0.500139	0.000317949	no
TBL2	chr7	72984201;72984220	1099;1099	alt;alt	49;49	44;44	major;major	0.577162	0.214023	0.691909	NA	NA	no	major;major	0.577162	0.214023	0.695364	NA	NA	no	major;major	0.500521	0.000353086	no
CLIP2	chr7	73820024	12902	ref	21	15	major	0.557845	0.53687	0.905818	NA	NA	no	major	0.557845	0.53687	0.89413	NA	NA	no	major	0.501053	0.000385761	no
PTPN12	chr7	77265140	12916	ref	17	11	major	0.581654	0.474716	0.880684	NA	NA	no	major	0.581654	0.474716	0.869046	NA	NA	no	major	0.501385	0.000397289	no
DMTF1	chr7	86813831;86824508;86825442;86825466	12920;12921;318;318	ref;ref;ref;ref	15;45;23;23	22;51;18;18	minor;minor;minor;minor	0.5543	0.205963	0.686543	0.574843	0.944378	no	minor;minor;major;major	0.559321	0.442102	0.858336	0.670691	1	no	minor;minor;minor;minor	0.500582	0.000333767	no
GTPBP10	chr7	90001496;90018544	12933;12937	ref;ref	7;5	14;9	minor;minor	0.681762	0.048522	0.349905	0.878764	0.982643	no	minor;minor	0.681762	0.086344	0.466556	0.878764	1	no	minor;minor	0.502072	0.000494252	no
CDK14	chr7	90838617	12943	ref	8	4	major	0.640755	0.4061	0.848677	NA	NA	no	major	0.640755	0.4061	0.839188	NA	NA	no	major	0.501083	0.000448693	no
MTERF	chr7	91503228	12945	alt	11	9	major	0.576077	0.52736	0.905818	NA	NA	no	major	0.576077	0.52736	0.89413	NA	NA	no	major	0.500491	0.000375961	no
AKAP9	chr7	91570290;91630620;91641928;91691601;91694743;91712698;91713972;91715662;91726927	12946;12947;12948;12949;12950;12951;12952;12953;12954	alt;ref;ref;ref;ref;ref;ref;ref;ref	5;15;10;17;10;12;25;13;28	7;14;5;12;9;17;10;16;17	major;major;major;major;major;major;major;major;major	0.534736	0.317525	0.799396	0.404672	0.878667	no	minor;minor;major;major;minor;minor;major;minor;major	0.587896	0.347203	0.797166	0.942581	1	no	major;major;major;major;major;major;major;major;major	0.502577	0.00050158	no
CYP51A1	chr7	91741971	12955	ref	14	9	major	0.583031	0.550103	0.911841	NA	NA	no	major	0.583031	0.550103	0.898071	NA	NA	no	major	0.500589	0.000374721	no
ANKIB1	chr7	92028039;92029302	12960;12961	alt;alt	54;16	25;27	major;major	0.592717	0.06732	0.403864	0.00280555	0.105364	no	major;minor	0.668262	0.001801	0.0349285	0.295341	1	no	major;major	0.504902	1	no
GATAD1	chr7	92086253	12962	alt	8	3	major	0.751638	0.139527	0.567066	NA	NA	no	major	0.751638	0.139527	0.578913	NA	NA	no	major	0.502562	0.000574982	no
CDK6	chr7	92236164;92236421;92236829;92237396;92237426;92237533;92239144;92239531;92241451;92244422	12963;12964;12965;224;224;224;12966;12967;12968;12970	alt;ref;ref;ref;ref;ref;ref;ref;ref;ref	24;31;5;101;101;101;10;22;25;15	22;22;7;82;82;82;19;6;17;12	major;major;major;major;major;major;major;major;major;major	0.519573	0.489774	0.889235	0.0822436	0.559698	no	major;major;minor;minor;minor;minor;minor;major;major;major	0.573052	0.224524	0.702458	0.487265	1	no	major;major;major;major;major;major;major;major;major;major	0.50382	0.000594687	no
SAMD9	chr7	92734451	12971	ref	21	16	major	0.542	0.648657	0.943172	NA	NA	no	major	0.542	0.648657	0.936276	NA	NA	no	major	0.500399	0.000367042	no
SAMD9L	chr7	92760502	12972	ref	5	9	minor	0.668454	0.299306	0.776315	NA	NA	no	minor	0.668454	0.299306	0.762411	NA	NA	no	minor	0.500578	0.000418058	no
CCDC132	chr7	92970847	12973	ref	7	6	major	0.511587	1	1	NA	NA	no	major	0.511587	1	1	NA	NA	no	major	0.50023	0.000394986	no
PEG10	chr7	94294682;94295146	12978;12979	ref;ref	0;0	41;42	minor;minor	1	0	0	0.993821	0.998505	yes	minor;minor	1	0	0	0.993821	1	yes	minor;minor	0.908556	1	yes
LMTK2	chr7	97822115;97822210	12983;12984	alt;alt	4;7	8;14	minor;minor	0.640777	0.132475	0.567066	0.977448	0.989153	no	minor;minor	0.640777	0.239536	0.719055	0.977448	1	no	minor;minor	0.502582	0.000474347	no
TECPR1	chr7	97854393;97873994	12987;12989	ref;ref	5;9	7;10	minor;minor	0.574871	0.439553	0.869072	0.778753	0.965663	no	minor;minor	0.574871	0.710528	0.960758	0.778753	1	no	minor;minor	0.500729	0.00035928	no
BAIAP2L1	chr7	97921533;97921834;97922773;97922851	12990;12991;119;119	alt;alt;alt;alt	6;5;25;25	8;7;25;25	major;major;major;major	0.513703	0.825013	0.996428	0.740854	0.961767	no	minor;minor;major;major	0.55003	0.7824	0.984966	0.998283	1	no	minor;minor;minor;minor	0.500428	0.00034733	no
PDAP1	chr7	98993575	12992	alt	8	5	major	0.641495	0.419366	0.848677	NA	NA	no	major	0.641495	0.419366	0.840547	NA	NA	no	major	0.500859	0.000385792	no
TRIM4	chr7	99488940;99489005;99500899;99500911	1182;1182;1183;1183	alt;alt;alt;alt	40;40;47;47	24;24;38;38	major;major;major;major	0.634661	0.004059	0.0688148	0.443113	0.901122	no	major;major;major;major	0.634661	0.007789	0.105502	0.443113	1	no	major;major;major;major	0.502693	0.000517169	no
ZKSCAN1	chr7	99633333;99633385;99635369	1268;1268;12994	alt;ref;alt	17;17;13	18;18;12	major;major;major	0.511286	0.849107	0.996428	0.671632	0.948581	no	minor;minor;major	0.527714	0.893648	1	0.824732	1	no	minor;minor;minor	0.500239	0.000362666	no
MCM7	chr7	99694931;99696797	12995;12996	ref;alt	80;130	91;120	minor;minor	0.500777	0.981859	1	0.126412	0.61626	no	minor;major	0.550534	0.240433	0.719055	0.856469	1	no	major;major	0.500026	0.000305137	no
TAF6	chr7	99704827	12997	alt	32	43	minor	0.548138	0.480112	0.882191	NA	NA	no	minor	0.548138	0.480112	0.871693	NA	NA	no	minor	0.50131	0.000381308	no
C7orf59	chr7	99747130	12999	alt	102	105	major	0.517919	0.720049	0.974106	NA	NA	no	major	0.517919	0.720049	0.964587	NA	NA	no	minor	0.50023	0.000328355	no
ORAI2	chr7	102076677	12457	ref	17	21	minor	0.578119	0.449665	0.871979	NA	NA	no	minor	0.578119	0.449665	0.860952	NA	NA	no	minor	0.500647	0.000359881	no
RINT1	chr7	105177041;105192057	12471;12472	ref;ref	10;18	9;14	major;major	0.522721	0.760647	0.991252	0.811716	0.972967	no	minor;major	0.522726	0.955064	1	0.81179	1	no	major;major	0.500585	0.000334923	no
NAMPT	chr7	105890056;105890298	12475;12476	alt;alt	17;26	16;27	major;major	0.525953	0.658365	0.949172	0.840184	0.981556	no	major;major	0.525953	0.891606	1	0.840184	1	no	minor;minor	0.500089	0.000331193	no
PIK3CG	chr7	106546657	12479	alt	6	10	minor	0.599041	0.477478	0.880684	NA	NA	no	minor	0.599041	0.477478	0.869046	NA	NA	no	minor	0.500514	0.000404932	no
COG5	chr7	106888867	12480	alt	14	14	major	0.525917	0.858342	0.996428	NA	NA	no	major	0.525917	0.858342	0.993685	NA	NA	no	major	0.500362	0.000356209	no
DLD	chr7	107559722	12482	ref	13	12	minor	0.506027	1	1	NA	NA	no	minor	0.506027	1	1	NA	NA	no	major	0.500741	0.000360187	no
THAP5	chr7	108202792;108202894;108202925;108203050	1115;1115;1115;12488	alt;alt;alt;alt	3;3;3;17	9;9;9;11	major;major;major;major	0.537019	0.672731	0.956242	0.0923325	0.57939	no	minor;minor;minor;major	0.644952	0.138776	0.578913	0.834558	1	no	minor;minor;minor;minor	0.500435	0.000431052	no
TMEM168	chr7	112406507	12500	ref	7	8	minor	0.559893	0.802652	0.993588	NA	NA	no	minor	0.559893	0.802652	0.98693	NA	NA	no	major	0.50013	0.000358988	no
MDFIC	chr7	114659495	12508	alt	10	16	minor	0.589909	0.456457	0.876197	NA	NA	no	minor	0.589909	0.456457	0.865095	NA	NA	no	minor	0.500494	0.000405326	no
CAV2	chr7	116146074	12510	ref	13	0	major	0.997721	0.000405	0.0105796	NA	NA	yes	major	0.997721	0.000405	0.0105796	NA	NA	yes	major	0.840127	1	yes
CAV1	chr7	116200092;116200380	12514;12515	ref;alt	16;12	6;11	major;major	0.625515	0.096875	0.48723	0.316945	0.818186	no	major;major	0.625515	0.192121	0.672853	0.316945	1	no	major;major	0.503393	0.000638364	no
NAA38	chr7	117824239;117832138	12520;12521	ref;ref	23;3	32;25	minor;minor	0.728699	7.4e-05	0.00239797	0.00454818	0.13273	yes	minor;minor	0.728699	0.000171	0.00521143	0.00454818	0.429609	yes	minor;minor	0.667933	1	no
ZNF800	chr7	127032580;127032599;127032663	1329;1329;1329	alt;alt;alt	8;8;8	13;13;13	minor;minor;minor	0.54168	0.83319	0.996428	NA	NA	no	minor;minor;minor	0.54168	0.83319	0.992506	NA	NA	no	minor;minor;minor	0.500916	0.000430611	no
GCC1	chr7	127220827;127220918;127221134;127221414;127222157;127222318;127222521;127224286	428;428;12542;12543;12544;12545;12546;12547	alt;alt;ref;ref;alt;alt;ref;alt	20;20;9;13;12;4;4;7	16;16;12;10;11;8;10;18	minor;minor;minor;minor;minor;minor;minor;minor	0.543174	0.316812	0.799053	0.196064	0.700821	no	major;major;minor;major;major;minor;minor;minor	0.616441	0.14235	0.584025	0.890087	1	no	minor;minor;minor;minor;minor;minor;minor;minor	0.501347	0.000375027	no
SND1	chr7	127721507;127732380	12548;12549	ref;ref	293;28	240;32	major;major	0.506311	0.850011	0.996428	0.309765	0.816335	no	major;minor	0.53209	0.529994	0.89413	0.682756	1	no	major;major	0.501685	0.000473891	no
CALU	chr7	128410964	12552	alt	27	30	minor	0.500843	1	1	NA	NA	no	minor	0.500843	1	1	NA	NA	no	major	0.50015	0.00033579	no
TNPO3	chr7	128694976	12564	ref	28	16	major	0.61152	0.21057	0.691909	NA	NA	no	major	0.61152	0.21057	0.695364	NA	NA	no	major	0.502702	0.000599046	no
AHCYL2	chr7	129068978	12565	ref	8	8	minor	0.526557	1	1	NA	NA	no	minor	0.526557	1	1	NA	NA	no	minor	0.500039	0.000408945	no
NRF1	chr7	129297332	12568	alt	14	15	major	0.508653	1	1	NA	NA	no	major	0.508653	1	1	NA	NA	no	major	0.500009	0.000370399	no
MKLN1	chr7	131175494;131178326;131179797;131180918	12578;12579;12580;12581	ref;ref;alt;alt	5;6;13;13	9;7;10;20	minor;minor;minor;minor	0.54581	0.43019	0.861409	0.495367	0.930547	no	minor;minor;major;minor	0.595942	0.412709	0.840547	0.954672	1	no	minor;minor;minor;minor	0.500742	0.000339363	no
TMEM140	chr7	134849213;134849577	12588;12589	ref;ref	30;15	29;21	minor;minor	0.553443	0.340928	0.808349	0.431801	0.894169	no	minor;minor	0.553443	0.553994	0.901032	0.431801	1	no	minor;minor	0.500733	0.00032441	no
C7orf49	chr7	134854215	12590	ref	8	12	minor	0.625649	0.29169	0.770268	NA	NA	no	minor	0.625649	0.29169	0.758098	NA	NA	no	major	0.500106	0.000387585	no
WDR91	chr7	134868824;134869048;134870201;134871775;134879830;134889141	12592;12593;12595;12596;12597;12598	ref;ref;ref;ref;ref;ref	1;3;11;31;49;25	10;8;18;25;32;27	minor;minor;minor;minor;minor;minor	0.536518	0.307264	0.785452	0.0114471	0.227594	no	minor;minor;minor;major;major;minor	0.598767	0.075398	0.434484	0.146561	1	no	minor;minor;minor;minor;minor;minor	0.500872	0.000503367	no
CREB3L2	chr7	137600690	12600	ref	55	43	major	0.536042	0.550781	0.912004	NA	NA	no	major	0.536042	0.550781	0.898071	NA	NA	no	major	0.500792	0.000394755	no
TRIM24	chr7	138265310	12601	ref	8	5	major	0.58898	0.596436	0.922727	NA	NA	no	major	0.58898	0.596436	0.916612	NA	NA	no	major	0.500842	0.000393985	no
ZC3HAV1	chr7	138729795;138730361;138731398;138731687;138731810;138731843;138731859;138731967;138731988;138732052;138732107;138732274;138732457;138732497;138740037	12603;12605;12606;12607;1263;1263;1263;1263;1263;1263;1263;12608;1264;1264;12609	alt;alt;alt;alt;alt;alt;alt;alt;alt;alt;alt;alt;alt;alt;alt	30;35;28;17;13;13;13;13;13;13;13;15;31;31;41	27;39;36;16;48;48;48;48;48;48;48;26;47;47;57	minor;minor;minor;minor;minor;minor;minor;minor;minor;minor;minor;minor;minor;minor;minor	0.539573	0.117057	0.538	0.669271	0.948581	no	major;minor;minor;major;minor;minor;minor;minor;minor;minor;minor;minor;minor;minor;minor	0.557507	0.44423	0.858336	0.94814	1	no	minor;minor;minor;minor;minor;minor;minor;minor;minor;minor;minor;minor;minor;minor;minor	0.576072	1	no
LUC7L2	chr7	139107739	12613	ref	28	27	minor	0.516406	0.902897	1	NA	NA	no	minor	0.516406	0.902897	1	NA	NA	no	major	0.500165	0.000363809	no
ZYX	chr7	143086010	12623	ref	60	44	major	0.551844	0.409645	0.848677	NA	NA	no	major	0.551844	0.409645	0.840547	NA	NA	no	major	0.50132	0.000426825	no
ZNF282	chr7	148921923;148922004;148922666;148922953;148923206	1285;1285;12628;12629;12630	alt;alt;alt;alt;ref	7;7;8;8;15	12;12;6;14;9	minor;minor;minor;minor;minor	0.502578	0.951105	1	0.447251	0.905215	no	minor;minor;major;minor;major	0.59757	0.448632	0.860952	0.998136	1	no	minor;minor;minor;minor;minor	0.500249	0.000352981	no
ZNF777	chr7	149152906;149153057	12636;12637	alt;alt	3;9	7;11	minor;minor	0.574941	0.417407	0.848677	0.474963	0.923107	no	minor;minor	0.574941	0.659333	0.940933	0.474963	1	no	minor;minor	0.500692	0.000365535	no
ZNF746	chr7	149170236	12638	alt	9	12	minor	0.545382	0.833938	0.996428	NA	NA	no	minor	0.545382	0.833938	0.992506	NA	NA	no	minor	0.500178	0.000376161	no
GIMAP2	chr7	150389593;150389856;150390504	12646;12647;12648	ref;ref;ref	27;39;7	39;20;12	minor;minor;minor	0.519259	0.6762	0.957003	0.0198861	0.336075	no	minor;major;minor	0.629945	0.016492	0.182768	0.957396	1	no	major;major;major	0.500212	0.000644836	no
ABCF2	chr7	150909731;150921950	12663;12666	ref;ref	12;43	8;37	major;major	0.526361	0.641701	0.941946	0.654495	0.946102	no	major;major	0.526361	0.85463	0.993685	0.654495	1	no	major;major	0.500873	0.000367507	no
CHPF2	chr7	150930965;150932567	12667;12668	ref;alt	34;8	27;9	major;major	0.523424	0.723435	0.976227	0.809898	0.972967	no	major;minor	0.524836	0.919988	1	0.840312	1	no	major;major	0.50088	0.000347754	no
GALNT11	chr7	151810476	12672	alt	7	7	major	0.526767	1	1	NA	NA	no	major	0.526767	1	1	NA	NA	no	major	0.500518	0.000399868	no
RBM33	chr7	155530954;155531080;155534653;155567956;155569016;155571603;155571809	12676;12677;12678;12679;12680;12681;12682	alt;alt;alt;alt;alt;alt;alt	18;13;12;10;24;15;21	16;6;15;8;45;34;26	minor;minor;minor;minor;minor;minor;minor	0.540993	0.223747	0.703419	0.094163	0.57939	no	major;major;minor;major;minor;minor;minor	0.600586	0.070812	0.426538	0.7573	1	no	minor;minor;minor;minor;minor;minor;minor	0.503705	0.00117472	no
LMBR1	chr7	156554830	12686	alt	30	45	minor	0.575004	0.266568	0.745093	NA	NA	no	minor	0.575004	0.266568	0.735722	NA	NA	no	minor	0.501683	0.000421358	no
NOM1	chr7	156762819	12687	ref	4	9	minor	0.717141	0.175475	0.634472	NA	NA	no	minor	0.717141	0.175475	0.637436	NA	NA	no	minor	0.501109	0.000459154	no
UBE3C	chr7	156974354	12690	alt	33	39	minor	0.516316	0.836069	0.996428	NA	NA	no	minor	0.516316	0.836069	0.993685	NA	NA	no	minor	0.500192	0.000373069	no
AGPAT5	chr8	6615973	13359	alt	25	27	major	0.506291	1	1	NA	NA	no	major	0.506291	1	1	NA	NA	no	major	0.500099	0.0003515	no
SGK223	chr8	8176221;8235510	13386;13387	ref;alt	8;13	9;11	major;major	0.515914	0.864254	0.996428	0.468416	0.917715	no	minor;major	0.562573	0.695234	0.95328	0.940053	1	no	minor;minor	0.500113	0.000341703	no
MFHAS1	chr8	8642139;8642480;8642525;8749729	13394;648;648;13395	ref;ref;ref;alt	7;10;10;4	5;9;9;6	minor;minor;minor;minor	0.513319	0.836009	0.996428	0.847608	0.982474	no	major;minor;minor;minor	0.54645	0.949058	1	0.975122	1	no	major;major;major;major	0.50014	0.000335586	no
ERI1	chr8	8869199;8887566;8889064;8890041;8890079	13400;13401;13402;358;358	alt;alt;alt;alt;alt	8;4;4;2;2	8;6;9;8;8	minor;minor;minor;minor;minor	0.6044	0.160666	0.613888	0.576789	0.944378	no	major;minor;minor;minor;minor	0.621227	0.4528	0.862476	0.723626	1	no	minor;minor;minor;minor;minor	0.502325	0.000452116	no
PPP1R3B	chr8	8996760	13403	alt	2	9	minor	0.795881	0.075525	0.424977	NA	NA	no	minor	0.795881	0.075525	0.434484	NA	NA	no	minor	0.50349	0.000852154	no
PINX1	chr8	10689212	13030	alt	11	22	minor	0.642063	0.142155	0.574001	NA	NA	no	minor	0.642063	0.142155	0.584025	NA	NA	no	minor	0.501954	0.000618556	no
NEIL2	chr8	11643803	13044	ref	7	4	major	0.609859	0.562722	0.91328	NA	NA	no	major	0.609859	0.562722	0.901366	NA	NA	no	major	0.501017	0.000409827	no
PCM1	chr8	17814915;17819572	13193;13194	ref;ref	68;101	44;72	major;major	0.568956	0.064649	0.397851	0.756965	0.965663	no	major;major	0.568956	0.124689	0.561094	0.756965	1	no	major;major	0.508609	0.00590593	no
ASAH1	chr8	17913970;17927327;17928811	13197;93;93	ref;alt;alt	22;65;65	3;70;70	major;major;major	0.605517	0.026163	0.238353	0.00245307	0.103642	no	major;major;major	0.605517	0.04603	0.338611	0.00245307	0.429609	no	major;major;major	0.615745	1	no
XPO7	chr8	21833965;21847855	13205;13206	ref;alt	28;9	27;29	minor;minor	0.614107	0.045456	0.334389	0.0453284	0.494226	no	minor;minor	0.614107	0.087831	0.46898	0.0453284	1	no	minor;minor	0.506823	0.144037	no
PPP3CC	chr8	22398414;22398462	838;838	alt;alt	15;15	24;24	minor;minor	0.564907	0.46024	0.880579	NA	NA	no	minor;minor	0.564907	0.46024	0.86761	NA	NA	no	minor;minor	0.5017	0.000430626	no
KIAA1967	chr8	22477585	13220	alt	47	58	minor	0.527176	0.683075	0.958715	NA	NA	no	minor	0.527176	0.683075	0.950472	NA	NA	no	minor	0.5009	0.000356776	no
RHOBTB2	chr8	22875610;22876739;22877208	13227;13228;13229	ref;ref;ref	15;21;10	17;13;7	major;major;major	0.528837	0.635284	0.939623	0.513563	0.941937	no	minor;major;major	0.572244	0.548615	0.898071	0.959463	1	no	major;major;major	0.501079	0.000362714	no
TNFRSF10B	chr8	22880162;22886020	13230;13231	ref;ref	38;18	36;26	minor;minor	0.553217	0.300378	0.778307	0.32679	0.818186	no	minor;minor	0.553217	0.500141	0.88217	0.32679	1	no	minor;minor	0.500616	0.000372665	no
CHMP7	chr8	23118155;23118503	13237;13238	alt;alt	14;15	17;2	major;major	0.648265	0.055401	0.372248	0.00366799	0.119979	no	minor;major	0.675526	0.039464	0.311814	0.00869737	0.678395	no	major;major	0.51253	0.999995	no
R3HCC1	chr8	23146095;23147564;23148978;23150878;23152334	13239;13240;875;876;876	ref;ref;ref;ref;ref	17;17;36;24;24	12;11;45;14;14	major;major;major;major;major	0.509115	0.826487	0.996428	0.336511	0.828209	no	major;major;minor;major;major	0.577059	0.294314	0.759946	0.998024	1	no	major;major;major;major;major	0.500992	0.000366211	no
ENTPD4	chr8	23289901;23290451;23291835;23292985	13243;13245;13246;13247	ref;alt;ref;alt	34;7;17;30	28;7;23;34	minor;minor;minor;minor	0.515304	0.709342	0.969644	0.714665	0.952833	no	major;major;minor;minor	0.535337	0.888734	1	0.855746	1	no	minor;minor;minor;minor	0.50001	0.000324245	no
SLC25A37	chr8	23423669	13248	alt	16	15	major	0.54193	0.735229	0.984866	NA	NA	no	major	0.54193	0.735229	0.973791	NA	NA	no	major	0.500114	0.000377189	no
DPYSL2	chr8	26514293;26514779;26515458	13259;13260;13261	alt;alt;alt	15;20;17	18;21;10	major;major;major	0.541762	0.413479	0.848677	0.417395	0.884681	no	minor;major;major	0.554644	0.695353	0.95328	0.516167	1	no	major;major;major	0.500509	0.00035988	no
TRIM35	chr8	27144732	13263	alt	4	6	minor	0.572916	0.761396	0.991252	NA	NA	no	minor	0.572916	0.761396	0.983229	NA	NA	no	minor	0.50063	0.000355226	no
PTK2B	chr8	27255080;27255128;27255146;27255263;27277537;27293865;27308585;27316117	866;866;866;866;13264;13265;13266;13267	alt;alt;alt;alt;ref;ref;alt;ref	267;267;267;267;84;212;181;104	358;358;358;358;77;205;239;141	minor;minor;minor;minor;minor;minor;minor;minor	0.524632	0.188572	0.66068	0.268859	0.774371	no	major;major;major;major;minor;minor;minor;minor	0.537964	0.318515	0.779796	0.590727	1	no	minor;minor;minor;minor;minor;minor;minor;minor	0.504825	0.0023744	no
EPHX2	chr8	27358505;27394366;27396208	13271;356;356	alt;alt;ref	12;18;18	3;10;10	major;major;major	0.7095	0.009081	0.121714	0.259611	0.76525	no	major;major;major	0.7095	0.017602	0.189332	0.259611	1	no	major;major;major	0.590099	1	no
PBK	chr8	27667793	13273	ref	11	5	major	0.662441	0.234012	0.719173	NA	NA	no	major	0.662441	0.234012	0.714029	NA	NA	no	major	0.50221	0.000540451	no
C8orf80	chr8	27898580;27925204	13276;13277	alt;alt	7;13	8;17	minor;minor	0.529098	0.744057	0.989306	0.836911	0.981556	no	minor;minor	0.529098	0.923013	1	0.836911	1	no	minor;minor	0.500327	0.000341503	no
FBXO16	chr8	28304769	13282	alt	12	9	major	0.597295	0.410268	0.848677	NA	NA	no	major	0.597295	0.410268	0.840547	NA	NA	no	major	0.500313	0.000394004	no
FZD3	chr8	28384712;28422488;28424904;28425131;28431200	13283;13287;13289;13290;13294	alt;alt;alt;alt;alt	24;2;6;11;6	15;8;8;8;4	major;major;major;major;major	0.553918	0.327039	0.802609	0.206334	0.70923	no	major;minor;minor;major;major	0.63108	0.138173	0.578913	0.871244	1	no	major;major;major;major;major	0.500738	0.000372626	no
HMBOX1	chr8	28909523	13295	alt	19	30	minor	0.587186	0.296856	0.77467	NA	NA	no	minor	0.587186	0.296856	0.761474	NA	NA	no	minor	0.500992	0.000453083	no
KIF13B	chr8	28924858	13296	alt	13	13	major	0.525984	0.852982	0.996428	NA	NA	no	major	0.525984	0.852982	0.993685	NA	NA	no	minor	0.500529	0.000352043	no
GSR	chr8	30536581	13299	ref	55	28	major	0.638454	0.035134	0.29573	NA	NA	no	major	0.638454	0.035134	0.293822	NA	NA	no	major	0.588618	1	no
MAK16	chr8	33358162	13302	ref	7	11	minor	0.636765	0.363015	0.818062	NA	NA	no	minor	0.636765	0.363015	0.806	NA	NA	no	minor	0.500319	0.000387094	no
TTI2	chr8	33369944;33369994	1200;1200	ref;ref	10;10	20;20	minor;minor	0.714648	0.035448	0.29573	NA	NA	no	minor;minor	0.714648	0.035448	0.293822	NA	NA	no	minor;minor	0.502504	0.000556136	no
DDHD2	chr8	38095662	13306	ref	23	33	minor	0.61426	0.146395	0.581041	NA	NA	no	minor	0.61426	0.146395	0.586496	NA	NA	no	minor	0.500916	0.000415436	no
KAT6A	chr8	41906694	13323	ref	19	16	major	0.517149	0.874785	1	NA	NA	no	major	0.517149	0.874785	0.998862	NA	NA	no	major	0.500342	0.000360188	no
IKBKB	chr8	42174380	13324	alt	19	37	minor	0.636336	0.070151	0.410953	NA	NA	no	minor	0.636336	0.070151	0.423553	NA	NA	no	minor	0.503857	0.00115032	no
VDAC3	chr8	42263157	13325	alt	84	124	minor	0.57134	0.136927	0.567066	NA	NA	no	minor	0.57134	0.136927	0.578913	NA	NA	no	minor	0.503741	0.00143964	no
HOOK3	chr8	42876456	13330	alt	6	8	minor	0.544814	0.79922	0.993588	NA	NA	no	minor	0.544814	0.79922	0.98693	NA	NA	no	minor	0.500357	0.000369151	no
PRKDC	chr8	48852225	13331	alt	37	43	minor	0.512173	0.923051	1	NA	NA	no	minor	0.512173	0.923051	1	NA	NA	no	minor	0.500691	0.00038092	no
PLAG1	chr8	57078933	13334	ref	10	6	major	0.599041	0.477478	0.880684	NA	NA	no	major	0.599041	0.477478	0.869046	NA	NA	no	major	0.500933	0.000385895	no
UBXN2B	chr8	59329438;59363105	13335;13338	alt;ref	7;6	8;6	minor;minor	0.515751	0.943093	1	0.923437	0.986849	no	minor;minor	0.515751	1	1	0.923437	1	no	minor;minor	0.500014	0.000371255	no
GGH	chr8	63938764	13357	alt	30	23	major	0.591246	0.261515	0.742624	NA	NA	no	major	0.591246	0.261515	0.734631	NA	NA	no	major	0.50099	0.000392276	no
YTHDF3	chr8	64123853	13358	ref	24	23	minor	0.514935	0.893768	1	NA	NA	no	minor	0.514935	0.893768	1	NA	NA	no	major	0.500146	0.000365441	no
SLCO5A1	chr8	70584809	13367	alt	11	2	major	0.866069	0.011859	0.144567	NA	NA	no	major	0.866069	0.011859	0.140551	NA	NA	no	major	0.645695	1	no
MSC	chr8	72754639	13371	ref	28	33	minor	0.566295	0.361649	0.817863	NA	NA	no	minor	0.566295	0.361649	0.805763	NA	NA	no	minor	0.500728	0.00037981	no
TPD52	chr8	80976814	13385	alt	85	93	major	0.50271	1	1	NA	NA	no	major	0.50271	1	1	NA	NA	no	minor	0.50038	0.0003413	no
CA2	chr8	86389403	13393	alt	5	9	minor	0.616896	0.444591	0.869483	NA	NA	no	minor	0.616896	0.444591	0.858336	NA	NA	no	minor	0.500457	0.000417136	no
CPNE3	chr8	87571049;87571252;87571822	13396;13397;13398	ref;alt;alt	41;7;6	23;15;19	minor;minor;minor	0.529297	0.571406	0.91328	0.00848392	0.183036	no	major;minor;minor	0.653852	0.00999	0.123783	0.623227	1	no	minor;minor;minor	0.508922	1	no
NBN	chr8	90946056;90946601;90947537;90958422;90967711;90990479;90995019	13406;13407;13409;13410;13411;13412;13413	ref;ref;ref;ref;ref;ref;ref	3;23;13;33;49;54;25	7;8;5;24;55;35;14	major;major;major;major;major;major;major	0.555359	0.068128	0.406545	0.0785825	0.552604	no	minor;major;major;major;minor;major;major	0.599602	0.026088	0.241976	0.696781	1	no	major;major;major;major;major;major;major	0.55183	1	no
RBM12B	chr8	94744813;94745386;94749565	13416;13418;13419	alt;alt;alt	4;5;12	8;7;9	minor;minor;minor	0.508324	0.910399	1	0.440289	0.901122	no	minor;minor;major	0.597757	0.538465	0.89413	0.927573	1	no	minor;minor;minor	0.500363	0.000350119	no
RAD54B	chr8	95419698	13427	alt	23	20	major	0.560394	0.484171	0.882191	NA	NA	no	major	0.560394	0.484171	0.872257	NA	NA	no	major	0.50048	0.000375615	no
FSBP	chr8	95440553;95443806	13428;13429	alt;alt	11;11	10;9	major;major	0.562733	0.463485	0.880684	0.87643	0.982643	no	major;major	0.562733	0.659068	0.940933	0.87643	1	no	major;major	0.500508	0.000332537	no
KIAA1429	chr8	95541302;95541371	570;570	alt;alt	57;57	74;74	minor;minor	0.514648	0.830989	0.996428	NA	NA	no	minor;minor	0.514648	0.830989	0.992506	NA	NA	no	minor;minor	0.50064	0.000432412	no
TP53INP1	chr8	95938717	13431	alt	6	13	minor	0.659338	0.193708	0.666522	NA	NA	no	minor	0.659338	0.193708	0.672853	NA	NA	no	minor	0.501438	0.000439987	no
TSPYL5	chr8	98287830;98288141	13438;13439	alt;alt	1;4	12;31	minor;minor	0.876838	0	0	0.848133	0.982474	yes	minor;minor	0.876838	0	0	0.848133	1	yes	minor;minor	0.810007	1	yes
MTDH	chr8	98656966;98703317	13440;13441	alt;alt	9;263	7;308	minor;minor	0.506294	0.865106	0.996428	0.457931	0.913773	no	major;minor	0.520061	0.737334	0.974987	0.598752	1	no	minor;minor	0.501749	0.000410442	no
HRSP12	chr8	99114970	13444	ref	7	9	minor	0.588791	0.629023	0.93459	NA	NA	no	minor	0.588791	0.629023	0.924928	NA	NA	no	major	0.500089	0.000374548	no
NIPAL2	chr8	99204460	13447	ref	2	14	minor	0.893089	0.002166	0.0422206	NA	NA	yes	minor	0.893089	0.002166	0.0409788	NA	NA	yes	minor	0.670168	1	no
NCALD	chr8	102700295;102700328;102700636;102701594	707;707;13012;13013	ref;ref;ref;ref	12;12;4;9	16;16;13;27	minor;minor;minor;minor	0.725308	9.6e-05	0.003072	0.411979	0.881322	yes	minor;minor;minor;minor	0.725308	0.000416	0.0106752	0.411979	1	yes	minor;minor;minor;minor	0.656894	1	no
KLF10	chr8	103661811;103662219	13016;13017	ref;alt	5;14	13;9	minor;minor	0.537487	0.656902	0.948488	0.0211419	0.345772	no	minor;major	0.684596	0.048355	0.351673	0.486007	1	no	minor;minor	0.5002	0.000376718	no
AZIN1	chr8	103851052;103876183;103876325	13021;13022;13023	ref;ref;ref	111;20;87	83;33;67	major;major;major	0.509962	0.753287	0.991252	0.0720938	0.541505	no	major;minor;major	0.562043	0.161914	0.617632	0.460243	1	no	major;major;major	0.501736	0.000565651	no
FZD6	chr8	104312341;104312432;104337367	418;418;13025	ref;alt;ref	7;7;6	9;9;12	minor;minor;minor	0.631657	0.17085	0.631134	0.468705	0.917715	no	minor;minor;minor	0.631657	0.310765	0.772047	0.468705	1	no	minor;minor;minor	0.501271	0.000426124	no
SLC25A32	chr8	104410928;104412517	13027;13029	alt;alt	3;24	20;21	minor;minor	0.59719	0.135901	0.567066	0.00151581	0.100292	no	minor;major	0.670472	0.015656	0.176561	0.0206225	1	no	minor;minor	0.567118	1	no
UTP23	chr8	117783914;117783975;117786603	1225;1225;13053	alt;alt;ref	23;23;6	27;27;6	major;major;major	0.502929	0.973878	1	0.827275	0.975485	no	major;major;minor	0.514245	0.978212	1	0.930696	1	no	minor;minor;minor	0.500558	0.000334679	no
SAMD12	chr8	119207847;119207938	941;941	alt;alt	3;3	35;35	minor;minor	0.889822	6e-06	0.000256	NA	NA	yes	minor;minor	0.889822	6e-06	0.000247742	NA	NA	yes	minor;minor	0.778092	1	yes
ZHX2	chr8	123966159	13066	alt	3	12	minor	0.777685	0.044513	0.330299	NA	NA	no	minor	0.777685	0.044513	0.333197	NA	NA	no	minor	0.505239	0.00221137	no
WDR67	chr8	124138855;124138891;124140634;124142489	1244;1244;13069;13070	alt;alt;alt;alt	10;10;10;7	4;4;8;3	major;major;major;major	0.678136	0.029833	0.25977	0.587036	0.944378	no	major;major;major;major	0.678136	0.095752	0.491966	0.587036	1	no	major;major;major;major	0.503134	0.000568221	no
TRMT12	chr8	125463098	13073	alt	8	2	major	0.822374	0.060088	0.385527	NA	NA	no	major	0.822374	0.060088	0.389431	NA	NA	no	major	0.504838	0.00134907	no
RNF139	chr8	125498547;125499363	13076;13077	alt;alt	34;13	47;19	minor;minor	0.559068	0.268338	0.745093	0.916443	0.986849	no	minor;minor	0.559068	0.442801	0.858336	0.916443	1	no	minor;minor	0.501629	0.000415892	no
TRIB1	chr8	126448845	13080	ref	36	23	major	0.585177	0.244482	0.72556	NA	NA	no	major	0.585177	0.244482	0.721885	NA	NA	no	major	0.50185	0.000485422	no
ASAP1	chr8	131065153	13083	ref	5	6	minor	0.572518	0.770537	0.991252	NA	NA	no	minor	0.572518	0.770537	0.983229	NA	NA	no	major	0.500001	0.000443896	no
NDRG1	chr8	134250430	13084	ref	10	39	minor	0.816343	4.9e-05	0.00171836	NA	NA	yes	minor	0.816343	4.9e-05	0.00167253	NA	NA	yes	minor	0.693883	1	no
ST3GAL1	chr8	134470361;134474148;134488007;134488549	13085;13089;13090;13091	ref;alt;ref;ref	9;8;7;8	14;8;6;8	minor;minor;minor;minor	0.542888	0.546303	0.911098	0.77585	0.965663	no	minor;major;major;minor	0.559808	0.864406	0.993685	0.874446	1	no	minor;minor;minor;minor	0.500301	0.000344684	no
ZFAT	chr8	135521970;135612745	13092;13093	alt;ref	11;31	6;15	major;major	0.655285	0.021806	0.213883	0.906164	0.986849	no	major;major	0.655285	0.043815	0.332012	0.906164	1	no	major;major	0.526209	0.99101	no
TRAPPC9	chr8	141263015	13094	ref	11	11	minor	0.526152	0.840738	0.996428	NA	NA	no	minor	0.526152	0.840738	0.993685	NA	NA	no	minor	0.500124	0.000367567	no
CHRAC1	chr8	141525465	13095	alt	28	13	major	0.706643	0.019	0.195341	NA	NA	no	major	0.706643	0.019	0.197326	NA	NA	no	major	0.507604	0.00740894	no
EIF2C2	chr8	141559358;141566311;141568622	13099;13100;13101	alt;alt;alt	12;17;9	8;25;19	minor;minor;minor	0.55168	0.357133	0.814766	0.19093	0.696415	no	major;minor;minor	0.609333	0.172049	0.637403	0.807056	1	no	minor;minor;minor	0.501705	0.000432125	no
ZNF623	chr8	144732450;144733805;144735347	13146;13147;13148	ref;ref;ref	14;12;5	13;1;9	major;major;major	0.564186	0.382838	0.839875	0.00618635	0.156824	no	minor;major;minor	0.658883	0.091013	0.478043	0.0478966	1	no	major;major;major	0.502902	0.000876921	no
SLC1A1	chr9	4490760;4576680	13770;13771	alt;alt	4;23	9;29	minor;minor	0.561705	0.367802	0.825217	0.426517	0.888014	no	minor;minor	0.561705	0.548639	0.898071	0.426517	1	no	minor;minor	0.501046	0.000391639	no
PPAPDC2	chr9	4663252;4664836;4664852	13775;831;831	ref;ref;ref	8;7;7	5;10;10	minor;minor;minor	0.540942	0.716846	0.973897	0.2445	0.749824	no	major;minor;minor	0.617733	0.391477	0.834132	0.785936	1	no	major;major;major	0.500277	0.000350459	no
AK3	chr9	4711224;4711947	13778;13780	alt;ref	15;38	20;45	minor;minor	0.560143	0.249326	0.733649	0.840221	0.981556	no	minor;minor	0.560143	0.417019	0.840547	0.840221	1	no	minor;minor	0.501271	0.000352287	no
RCL1	chr9	4860300;4860569;4860964;4860980	13781;13782;899;899	ref;ref;ref;ref	26;10;6;6	17;12;4;4	major;major;major;major	0.528777	0.646939	0.943172	0.563058	0.944378	no	major;minor;major;major	0.571632	0.597353	0.916612	0.979379	1	no	major;major;major;major	0.500623	0.000376559	no
CD274	chr9	5468647	13783	ref	14	15	minor	0.543093	0.726375	0.977666	NA	NA	no	minor	0.543093	0.726375	0.96951	NA	NA	no	minor	0.50033	0.000364725	no
KIAA1432	chr9	5775044;5775573;5776119	13787;13788;13789	alt;alt;alt	26;6;26	27;5;33	minor;minor;minor	0.50173	0.980932	1	0.79675	0.96871	no	major;major;minor	0.530001	0.896739	1	0.952344	1	no	minor;minor;minor	0.500559	0.000325434	no
ERMP1	chr9	5786059	13791	alt	5	11	minor	0.662441	0.234012	0.719173	NA	NA	no	minor	0.662441	0.234012	0.714029	NA	NA	no	minor	0.500795	0.000453737	no
KIAA2026	chr9	5921881;5969249	13795;13796	ref;ref	13;13	7;7	major;major	0.624655	0.168879	0.630045	1	1	no	major;major	0.624655	0.314378	0.773854	1	1	no	major;major	0.502518	0.00055679	no
DENND4C	chr9	19341045;19372990	13701;13702	alt;alt	13;12	12;8	major;major	0.581868	0.285948	0.767089	0.620579	0.944652	no	major;major	0.581868	0.473519	0.869046	0.620579	1	no	major;major	0.501132	0.000362424	no
KIAA1797	chr9	20944629;20953049	13705;13706	alt;ref	17;5	41;9	minor;minor	0.678749	0.005116	0.0788973	0.875094	0.982643	no	minor;minor	0.678749	0.009723	0.123529	0.875094	1	no	minor;minor	0.617922	1	no
PTPLAD2	chr9	21029330	13708	alt	3	11	minor	0.76281	0.069354	0.409093	NA	NA	no	minor	0.76281	0.069354	0.421725	NA	NA	no	minor	0.504225	0.001147	no
MTAP	chr9	21864098	13710	ref	4	6	minor	0.626826	0.540977	0.905818	NA	NA	no	minor	0.626826	0.540977	0.89413	NA	NA	no	minor	0.500284	0.000399911	no
C9orf72	chr9	27546890;27556780	13717;13718	ref;alt	11;7	9;10	minor;minor	0.515851	0.803813	0.993962	0.62912	0.944652	no	major;minor	0.541448	0.857328	0.993685	0.83056	1	no	minor;minor	0.500196	0.000355451	no
ACO1	chr9	32425910	13724	ref	11	12	minor	0.547793	0.693501	0.964084	NA	NA	no	minor	0.547793	0.693501	0.95328	NA	NA	no	minor	0.500389	0.000396548	no
DDX58	chr9	32459450;32480251;32500832	13726;13727;13728	alt;alt;ref	9;9;5	9;4;6	major;major;major	0.561264	0.41604	0.848677	0.383468	0.86988	no	major;major;minor	0.59905	0.559556	0.901366	0.598058	1	no	major;major;major	0.500535	0.00036087	no
TOPORS	chr9	32542204	13729	ref	20	16	major	0.529912	0.757464	0.991252	NA	NA	no	major	0.529912	0.757464	0.983229	NA	NA	no	major	0.500381	0.000387725	no
UBE2R2	chr9	33918816	13733	ref	14	14	minor	0.525917	0.858342	0.996428	NA	NA	no	minor	0.525917	0.858342	0.993685	NA	NA	no	major	0.500038	0.000376996	no
UBAP2	chr9	33921919	13734	ref	10	6	major	0.599041	0.477478	0.880684	NA	NA	no	major	0.599041	0.477478	0.869046	NA	NA	no	major	0.500852	0.00044198	no
DCAF12	chr9	34107504	13737	ref	47	36	major	0.541062	0.568794	0.91328	NA	NA	no	major	0.541062	0.568794	0.903811	NA	NA	no	major	0.500958	0.000416716	no
C9orf100	chr9	35660716;35662251	13743;13744	ref;ref	10;6	8;10	minor;minor	0.556494	0.539762	0.905818	0.326595	0.818186	no	major;minor	0.587103	0.58038	0.906512	0.506685	1	no	minor;minor	0.500133	0.000344181	no
TLN1	chr9	35705759;35712003	13745;13746	ref;ref	142;119	100;97	major;major	0.544437	0.170309	0.630045	0.577088	0.944378	no	major;major	0.544437	0.312136	0.772047	0.577088	1	no	major;major	0.504514	0.00110767	no
RGP1	chr9	35749845	13747	ref	8	3	major	0.70232	0.243859	0.72556	NA	NA	no	major	0.70232	0.243859	0.721885	NA	NA	no	major	0.502148	0.000505257	no
RNF38	chr9	36338079	13753	alt	19	24	minor	0.532619	0.777601	0.991252	NA	NA	no	minor	0.532619	0.777601	0.984966	NA	NA	no	major	0.500012	0.000366711	no
ZBTB5	chr9	37438242;37438526;37441313;37441650	13755;13756;13757;13758	ref;ref;alt;alt	16;17;28;14	5;17;19;11	major;major;major;major	0.59592	0.042552	0.325173	0.326568	0.818186	no	major;minor;major;major	0.609441	0.120656	0.554448	0.525296	1	no	major;major;major;major	0.502744	0.000494695	no
POLR1E	chr9	37489378	13759	ref	57	38	major	0.575074	0.221767	0.700029	NA	NA	no	major	0.575074	0.221767	0.699167	NA	NA	no	major	0.502039	0.000521964	no
PIP5K1B	chr9	71549847	13801	alt	16	10	major	0.640569	0.193354	0.666522	NA	NA	no	major	0.640569	0.193354	0.672853	NA	NA	no	major	0.501128	0.000405773	no
TJP2	chr9	71862975;71862987	1122;1122	ref;ref	9;9	19;19	minor;minor	0.72619	0.028709	0.254308	NA	NA	no	minor;minor	0.72619	0.028709	0.256976	NA	NA	no	minor;minor	0.502065	0.000533939	no
C9orf95	chr9	77676305;77684690	13826;13827	ref;alt	16;21	21;12	major;major	0.5286	0.658777	0.949172	0.0489081	0.503485	no	minor;major	0.625558	0.102771	0.511856	0.592305	1	no	major;major	0.500891	0.000405332	no
OSTF1	chr9	77752510	13828	ref	68	49	major	0.556173	0.322023	0.801925	NA	NA	no	major	0.556173	0.322023	0.779923	NA	NA	no	major	0.501631	0.000443562	no
VPS13A	chr9	79930342	13836	ref	14	16	minor	0.559097	0.605465	0.922727	NA	NA	no	minor	0.559097	0.605465	0.916612	NA	NA	no	minor	0.500223	0.000347137	no
CEP78	chr9	80863212	13838	ref	5	5	minor	0.527428	1	1	NA	NA	no	minor	0.527428	1	1	NA	NA	no	major	0.500389	0.000439812	no
HNRNPK	chr9	86595070;86595498	13844;13845	alt;alt	19;131	40;141	minor;minor	0.536621	0.326908	0.802609	0.057148	0.503485	no	minor;major	0.546463	0.356584	0.80188	0.0813935	1	no	minor;minor	0.503159	0.000591653	no
RMI1	chr9	86595801	13846	alt	7	11	minor	0.585176	0.505441	0.896935	NA	NA	no	minor	0.585176	0.505441	0.88217	NA	NA	no	minor	0.500076	0.000395289	no
NAA35	chr9	88636887	13852	ref	18	19	minor	0.539194	0.758657	0.991252	NA	NA	no	minor	0.539194	0.758657	0.983229	NA	NA	no	major	0.500075	0.000356815	no
ZCCHC6	chr9	88959938	13856	alt	14	26	minor	0.625281	0.14555	0.578584	NA	NA	no	minor	0.625281	0.14555	0.584025	NA	NA	no	minor	0.502017	0.000505061	no
SPIN1	chr9	91090751	13858	alt	11	10	major	0.549956	0.680235	0.957003	NA	NA	no	major	0.549956	0.680235	0.950472	NA	NA	no	major	0.500825	0.000372627	no
SECISBP2	chr9	91954848	13862	alt	26	28	major	0.506986	1	1	NA	NA	no	major	0.506986	1	1	NA	NA	no	major	0.500001	0.00036939	no
SYK	chr9	93606309;93658206	13864;13865	alt;ref	26;21	35;24	minor;minor	0.552989	0.320649	0.799396	0.92671	0.986886	no	minor;minor	0.552989	0.538802	0.89413	0.92671	1	no	minor;minor	0.50088	0.000350956	no
NOL8	chr9	95059790;95059804;95068046	734;734;13866	ref;ref;ref	6;6;17	9;9;22	minor;minor;minor	0.607156	0.139944	0.567066	0.716441	0.952833	no	minor;minor;minor	0.607156	0.247528	0.723369	0.716441	1	no	minor;minor;minor	0.500505	0.000361803	no
CENPP	chr9	95375448	13868	alt	13	18	minor	0.555029	0.61357	0.927144	NA	NA	no	minor	0.555029	0.61357	0.921166	NA	NA	no	minor	0.500408	0.000358711	no
BICD2	chr9	95473719;95475937;95476441;95476958	13869;13870;13871;13872	alt;alt;alt;alt	35;7;11;9	19;6;6;8	major;major;major;major	0.635899	0.010846	0.138138	0.791811	0.96871	no	major;major;major;major	0.635899	0.057794	0.383721	0.791811	1	no	major;major;major;major	0.503848	0.000722137	no
TMOD1	chr9	100286431	13451	alt	8	26	minor	0.742293	0.009054	0.121714	NA	NA	no	minor	0.742293	0.009054	0.118863	NA	NA	no	minor	0.637909	1	no
C9orf156	chr9	100675816	13453	alt	8	6	major	0.597861	0.604733	0.922727	NA	NA	no	major	0.597861	0.604733	0.916612	NA	NA	no	major	0.500386	0.000384886	no
NANS	chr9	100823084;100823135	701;701	alt;alt	125;125	115;115	major;major	0.570845	0.125976	0.556668	NA	NA	no	major;major	0.570845	0.125976	0.561766	NA	NA	no	major;major	0.501063	0.000348715	no
STX17	chr9	102732237;102732270	1081;1081	alt;ref	23;23	30;30	minor;minor	0.566038	0.45464	0.875097	NA	NA	no	minor;minor	0.566038	0.45464	0.864052	NA	NA	no	minor;minor	0.500431	0.000343302	no
RNF20	chr9	104324545	13461	ref	20	27	minor	0.599666	0.229477	0.713246	NA	NA	no	minor	0.599666	0.229477	0.709853	NA	NA	no	minor	0.50078	0.000396088	no
NIPSNAP3A	chr9	107515214;107521723	13462;13463	ref;ref	12;10	16;20	minor;minor	0.646095	0.04083	0.317705	0.48989	0.927688	no	minor;minor	0.646095	0.072601	0.432229	0.48989	1	no	minor;minor	0.501992	0.00044618	no
FSD1L	chr9	108234207	13465	ref	6	5	major	0.518274	1	1	NA	NA	no	major	0.518274	1	1	NA	NA	no	major	0.500661	0.00038285	no
FKTN	chr9	108398331;108398678;108399825	13467;13468;13469	ref;alt;alt	8;9;6	5;3;4	major;major;major	0.66539	0.064617	0.397851	0.635029	0.945895	no	major;major;major	0.66539	0.207039	0.694652	0.635029	1	no	major;major;major	0.502822	0.000514099	no
TMEM245	chr9	111779247	13475	ref	3	7	minor	0.725218	0.217573	0.691909	NA	NA	no	minor	0.725218	0.217573	0.695364	NA	NA	no	minor	0.501104	0.000431351	no
SUSD1	chr9	114803286;114804173	13477;13478	alt;alt	6;14	9;22	minor;minor	0.581677	0.270521	0.749495	0.926854	0.986886	no	minor;minor	0.581677	0.434166	0.851697	0.926854	1	no	minor;minor	0.501613	0.000419213	no
SNX30	chr9	115634198;115634234;115634282;115634639;115635252;115636588	1026;1026;1026;13484;13485;13487	alt;alt;alt;alt;alt;alt	10;10;10;9;14;7	5;5;5;8;4;7	major;major;major;major;major;major	0.665734	0.011742	0.144517	0.324092	0.818186	no	major;major;major;major;major;major	0.665734	0.073422	0.43241	0.324092	1	no	major;major;major;major;major;major	0.503349	0.000606764	no
FKBP15	chr9	115950706	13494	ref	28	19	major	0.570513	0.422616	0.851887	NA	NA	no	major	0.570513	0.422616	0.841943	NA	NA	no	major	0.501129	0.000402934	no
HDHD3	chr9	116136198	13498	ref	11	5	major	0.662441	0.234012	0.719173	NA	NA	no	major	0.662441	0.234012	0.714029	NA	NA	no	major	0.50219	0.000474649	no
ALAD	chr9	116153900	13499	alt	10	6	major	0.650642	0.333128	0.806846	NA	NA	no	major	0.650642	0.333128	0.789282	NA	NA	no	major	0.501215	0.000431904	no
RGS3	chr9	116279880;116304165;116304304;116346118;116346236;116356776	13501;13502;13503;908;908;13507	ref;ref;ref;ref;ref;ref	6;9;9;38;38;15	7;4;6;22;22;17	major;major;major;major;major;major	0.540851	0.381081	0.839875	0.611215	0.944378	no	minor;major;major;major;major;minor	0.581887	0.429927	0.848584	0.981738	1	no	major;major;major;major;major;major	0.502067	0.000469104	no
TRIM32	chr9	119462112	13517	ref	13	7	major	0.624655	0.389626	0.842627	NA	NA	no	major	0.624655	0.389626	0.83219	NA	NA	no	major	0.501796	0.000451542	no
FBXW2	chr9	123522115;123525175;123526170	13520;13521;13522	alt;alt;alt	13;4;14	10;10;14	major;major;major	0.500713	0.995124	1	0.282562	0.786106	no	major;minor;major	0.585543	0.502739	0.88217	0.645595	1	no	minor;minor;minor	0.500163	0.000352153	no
PSMD5	chr9	123578964;123583192	13523;13524	alt;ref	12;21	20;21	minor;minor	0.558407	0.349134	0.814766	0.561851	0.944378	no	minor;minor	0.558407	0.559933	0.901366	0.561851	1	no	minor;minor	0.500864	0.000350819	no
CNTRL	chr9	123850770;123860689;123886277;123908511;123917020	13527;13528;13529;13530;13531	alt;alt;ref;alt;alt	17;8;28;28;7	10;12;16;28;4	major;major;major;major;major	0.569202	0.108884	0.52053	0.546541	0.944378	no	major;minor;major;major;major	0.588825	0.270753	0.737427	0.843533	1	no	major;major;major;major;major	0.501351	0.000371534	no
RBM18	chr9	125003196;125003679;125003751	13536;895;895	ref;ref;alt	15;18;18	14;19;19	minor;minor;minor	0.511343	0.872617	0.998672	0.970791	0.98824	no	minor;minor;minor	0.511343	1	1	0.970791	1	no	major;major;major	0.500144	0.000333712	no
PSMB7	chr9	127177161	13541	alt	118	136	minor	0.510314	0.825563	0.996428	NA	NA	no	minor	0.510314	0.825563	0.99108	NA	NA	no	minor	0.501083	0.000346118	no
CIZ1	chr9	130928633;130938661	13557;13558	ref;alt	22;26	20;18	major;major	0.558658	0.318965	0.799396	0.317213	0.818186	no	minor;major	0.560429	0.492874	0.88217	0.332251	1	no	major;major	0.501146	0.000371588	no
GLE1	chr9	131295875	13560	ref	32	38	minor	0.568106	0.342153	0.808349	NA	NA	no	minor	0.568106	0.342153	0.793088	NA	NA	no	minor	0.500422	0.000367993	no
TOR1B	chr9	132569553;132572018;132572793	13567;13568;13569	alt;ref;ref	14;4;10	27;7;6	minor;minor;minor	0.581609	0.207377	0.690358	0.287902	0.788262	no	minor;minor;major	0.628946	0.138947	0.578913	0.951791	1	no	minor;minor;minor	0.501314	0.000485598	no
C9orf78	chr9	132590159;132590353;132590431;132591509;132597021	13570;180;180;13571;13572	ref;ref;ref;ref;ref	6;33;33;16;30	10;22;22;17;22	major;major;major;major;major	0.50775	0.8658	0.996428	0.508633	0.939443	no	minor;major;major;minor;major	0.559596	0.597858	0.916612	0.914061	1	no	major;major;major;major;major	0.500551	0.000363108	no
USP20	chr9	132637712	13573	alt	6	10	minor	0.599041	0.477478	0.880684	NA	NA	no	minor	0.599041	0.477478	0.869046	NA	NA	no	minor	0.50028	0.000404494	no
FNBP1	chr9	132649662;132649857;132651936;132652336;132652630	13574;13575;13576;13577;13578	alt;alt;ref;alt;ref	125;193;137;139;43	161;209;132;155;43	minor;minor;minor;minor;minor	0.513317	0.509436	0.897561	0.958615	0.987689	no	minor;major;minor;minor;minor	0.515921	0.96523	1	0.977963	1	no	minor;minor;minor;minor;minor	0.502453	0.000347414	no
SETX	chr9	135138258;135139000;135139064	13611;963;963	alt;alt;alt	40;88;88	45;103;103	major;major;major	0.505425	0.88892	1	0.849554	0.982474	no	minor;major;major	0.508434	0.971134	1	0.930404	1	no	minor;minor;minor	0.501426	0.000344808	no
TTF1	chr9	135277007	13613	alt	13	12	major	0.545976	0.705481	0.967495	NA	NA	no	major	0.545976	0.705481	0.957907	NA	NA	no	major	0.500243	0.000373867	no
TSC1	chr9	135770300;135770347	1193;1193	ref;ref	20;20	6;6	major;major	0.723608	0.037863	0.306675	NA	NA	no	major;major	0.723608	0.037863	0.306675	NA	NA	no	major;major	0.655615	1	no
WDR5	chr9	137005023;137023658;137023979;137024248	13629;13630;13631;13632	alt;ref;alt;alt	17;12;12;6	17;25;5;8	minor;minor;minor;minor	0.529382	0.577119	0.91328	0.0386114	0.469478	no	major;minor;major;minor	0.626805	0.092609	0.480233	0.395814	1	no	minor;minor;minor;minor	0.500603	0.000424498	no
GTPBP4	chr10	1034412;1046712	2637;2647	ref;alt	16;38	39;26	minor;minor	0.549398	0.329184	0.805739	0.000500438	0.0461313	no	minor;major	0.673054	0.00133	0.0281388	0.243564	1	no	minor;minor	0.503005	0.999061	no
IDI2	chr10	1065406	2669	ref	14	3	major	0.802275	0.018005	0.189682	NA	NA	no	major	0.802275	0.018005	0.192053	NA	NA	no	major	0.673236	1	no
FAM208B	chr10	5790420	2928	alt	31	23	major	0.599207	0.216967	0.691909	NA	NA	no	major	0.599207	0.216967	0.695364	NA	NA	no	major	0.501137	0.000396665	no
FBXO18	chr10	5933037;5936425	2933;2934	ref;alt	6;19	9;13	major;major	0.538378	0.674096	0.957003	0.14182	0.63041	no	minor;major	0.620753	0.219277	0.697244	0.984904	1	no	major;major	0.500434	0.00035542	no
IL2RA	chr10	6063508	2940	alt	8	4	major	0.692151	0.260997	0.742391	NA	NA	no	major	0.692151	0.260997	0.734631	NA	NA	no	major	0.501727	0.000485386	no
PFKFB3	chr10	6275180;6275446	2948;2949	alt;alt	10;15	12;24	minor;minor	0.563791	0.382178	0.839875	0.615962	0.944652	no	minor;minor	0.563791	0.623708	0.92366	0.615962	1	no	minor;minor	0.501378	0.000382353	no
CELF2	chr10	11299735;11356160;11377243;11377471	2678;2679;2680;2681	ref;ref;ref;ref	99;43;7;10	98;38;10;7	minor;minor;minor;minor	0.514614	0.678658	0.957003	0.786489	0.96784	no	minor;major;minor;major	0.527376	0.880458	1	0.890001	1	no	major;major;major;major	0.500331	0.000324784	no
UPF2	chr10	12046546	2714	ref	27	20	major	0.549083	0.592964	0.922727	NA	NA	no	major	0.549083	0.592964	0.916612	NA	NA	no	major	0.500667	0.000405741	no
NUDT5	chr10	12228298	2729	ref	54	77	minor	0.612519	0.039023	0.310236	NA	NA	no	minor	0.612519	0.039023	0.310236	NA	NA	no	minor	0.501706	0.000580552	no
CDC123	chr10	12292454	2739	alt	51	65	minor	0.535197	0.540331	0.905818	NA	NA	no	minor	0.535197	0.540331	0.89413	NA	NA	no	minor	0.501175	0.00037454	no
MCM10	chr10	13214753;13230934;13234356	2770;2771;2772	alt;alt;alt	11;13;7	12;7;12	major;major;major	0.526426	0.652819	0.945793	0.247811	0.749824	no	major;major;minor	0.591636	0.424464	0.84473	0.569051	1	no	major;major;major	0.500178	0.000372398	no
SEPHS1	chr10	13375906	2773	ref	43	23	major	0.62707	0.078811	0.436702	NA	NA	no	major	0.62707	0.078811	0.446539	NA	NA	no	major	0.507701	0.00682061	no
PRPF18	chr10	13653653	2791	alt	9	15	minor	0.599548	0.436205	0.867665	NA	NA	no	minor	0.599548	0.436205	0.853735	NA	NA	no	minor	0.5009	0.000415035	no
FRMD4A	chr10	13688571	2792	ref	33	21	major	0.586089	0.26864	0.745093	NA	NA	no	major	0.586089	0.26864	0.735722	NA	NA	no	major	0.501472	0.000453027	no
FAM107B	chr10	14561500	2793	ref	18	3	major	0.837632	0.002793	0.0503527	NA	NA	no	major	0.837632	0.002793	0.0483114	NA	NA	yes	major	0.74396	1	yes
SUV39H2	chr10	14943176	2796	ref	15	13	major	0.509814	1	1	NA	NA	no	major	0.509814	1	1	NA	NA	no	major	0.500159	0.000403708	no
PTER	chr10	16547058;16554254;16554373;16554409;16554561	2801;2802;863;863;2803	ref;alt;alt;alt;alt	10;4;5;5;11	5;8;8;8;14	minor;minor;minor;minor;minor	0.518842	0.773616	0.991252	0.557312	0.944378	no	major;minor;minor;minor;minor	0.584628	0.650193	0.936276	0.912261	1	no	minor;minor;minor;minor;minor	0.500096	0.000364207	no
STAM	chr10	17756596	2811	ref	13	5	major	0.698034	0.116172	0.537278	NA	NA	no	major	0.698034	0.116172	0.544372	NA	NA	no	major	0.50365	0.000795837	no
MLLT10	chr10	22031436	2816	alt	5	16	minor	0.738919	0.03765	0.306509	NA	NA	no	minor	0.738919	0.03765	0.305981	NA	NA	no	minor	0.506634	0.00679809	no
PIP4K2A	chr10	22825133;22825596;22826093;22839628	2817;2818;2819;2820	alt;alt;alt;ref	13;19;75;60	16;45;61;50	minor;minor;minor;minor	0.506908	0.830383	0.996428	0.0307019	0.424931	no	minor;minor;major;major	0.57544	0.105861	0.518113	0.323098	1	no	minor;minor;minor;minor	0.500935	0.000814456	no
MSRB2	chr10	23408278	2821	alt	23	22	major	0.53668	0.681117	0.957003	NA	NA	no	major	0.53668	0.681117	0.950472	NA	NA	no	minor	0.500485	0.000362915	no
KIAA1217	chr10	24813454	2824	alt	6	8	minor	0.544814	0.79922	0.993588	NA	NA	no	minor	0.544814	0.79922	0.98693	NA	NA	no	minor	0.500279	0.000365946	no
APBB1IP	chr10	26727636;26727682;26727737	72;72;72	alt;alt;alt	18;18;18	17;17;17	major;major;major	0.590814	0.340166	0.808349	NA	NA	no	major;major;major	0.590814	0.340166	0.792131	NA	NA	no	minor;minor;minor	0.500401	0.000354825	no
YME1L1	chr10	27400314;27434483;27437964	2834;2836;2837	ref;ref;ref	23;45;75	15;45;70	major;major;major	0.501151	0.974556	1	0.604505	0.944378	no	major;minor;minor	0.526316	0.852491	0.993685	0.784559	1	no	major;major;major	0.501053	0.000314729	no
MASTL	chr10	27459670;27475444;27475494	2839;631;631	alt;alt;alt	7;29;29	10;28;28	major;major;major	0.528781	0.662181	0.951312	0.41349	0.882693	no	minor;major;major	0.559774	0.563347	0.901366	0.999156	1	no	minor;minor;minor	0.500559	0.00035057	no
ACBD5	chr10	27508758	2841	alt	15	19	minor	0.533155	0.74946	0.991252	NA	NA	no	minor	0.533155	0.74946	0.981892	NA	NA	no	minor	0.500086	0.000352449	no
ARHGAP12	chr10	32095666;32120678;32128611;32141460	2861;78;78;2862	ref;ref;ref;ref	4;28;28;13	8;12;12;8	major;major;major;major	0.575075	0.236955	0.723352	0.138431	0.63041	no	minor;major;major;major	0.640768	0.080052	0.448061	0.8614	1	no	major;major;major;major	0.504214	0.00112257	no
KIF5B	chr10	32298093;32298840	2863;2864	alt;alt	23;10	31;10	minor;minor	0.526802	0.683947	0.958715	0.594277	0.944378	no	minor;major	0.541998	0.735238	0.973791	0.867292	1	no	minor;minor	0.500594	0.000371778	no
ZNF25	chr10	38239843	2872	alt	6	4	major	0.626826	0.540977	0.905818	NA	NA	no	major	0.626826	0.540977	0.89413	NA	NA	no	major	0.500565	0.00039715	no
ZNF37A	chr10	38411664	2879	alt	7	26	minor	0.766154	0.004599	0.0740468	NA	NA	no	minor	0.766154	0.004599	0.0719922	NA	NA	no	minor	0.680241	1	no
C10orf10	chr10	45472045	2895	ref	9	6	major	0.573698	0.624097	0.932684	NA	NA	no	major	0.573698	0.624097	0.92366	NA	NA	no	major	0.500409	0.000383992	no
ZNF22	chr10	45499799	2897	ref	21	7	major	0.727008	0.029602	0.258639	NA	NA	no	major	0.727008	0.029602	0.262218	NA	NA	no	major	0.627942	1	no
SGMS1	chr10	52065890	2922	ref	10	6	major	0.599041	0.477478	0.880684	NA	NA	no	major	0.599041	0.477478	0.869046	NA	NA	no	major	0.500789	0.000406007	no
ZWINT	chr10	58118630	2930	ref	64	65	minor	0.529102	0.616634	0.92836	NA	NA	no	minor	0.529102	0.616634	0.921642	NA	NA	no	major	0.50017	0.000345217	no
CDK1	chr10	62554474;62554500	222;222	ref;alt	24;24	28;28	minor;minor	0.538462	0.705641	0.967495	NA	NA	no	minor;minor	0.538462	0.705641	0.957907	NA	NA	no	minor;minor	0.500026	0.000339702	no
JMJD1C	chr10	64927823	2952	ref	38	35	minor	0.504836	1	1	NA	NA	no	minor	0.504836	1	1	NA	NA	no	major	0.50031	0.000353718	no
HNRNPH3	chr10	70101417	2954	ref	119	88	major	0.549907	0.304381	0.780777	NA	NA	no	major	0.549907	0.304381	0.766396	NA	NA	no	major	0.503191	0.000668206	no
DDX21	chr10	70743422	2962	alt	33	56	minor	0.604574	0.100971	0.499972	NA	NA	no	minor	0.604574	0.100971	0.504855	NA	NA	no	minor	0.502821	0.00107341	no
SRGN	chr10	70856963	2963	ref	967	555	major	0.611058	0.001048	0.0238329	NA	NA	no	major	0.611058	0.001048	0.0231283	NA	NA	no	major	0.620756	1	no
AIFM2	chr10	71873581;71873919;71874683;71874734;71874866;71876382;71880858	2966;2967;40;40;41;41;2968	alt;ref;alt;alt;alt;ref;ref	15;10;29;29;22;22;16	14;10;32;32;26;26;20	minor;minor;minor;minor;minor;minor;minor	0.513957	0.719436	0.974106	0.859757	0.982643	no	major;minor;major;major;minor;minor;minor	0.542972	0.865626	0.994194	0.992798	1	no	minor;minor;minor;minor;minor;minor;minor	0.500805	0.000334907	no
EIF4EBP2	chr10	72185224;72186151;72186319;72186794	2972;2973;2974;2976	ref;ref;alt;alt	15;5;10;30	11;13;13;34	minor;minor;minor;minor	0.536804	0.437253	0.867727	0.280275	0.785079	no	major;minor;minor;minor	0.557945	0.684027	0.950472	0.398827	1	no	minor;minor;minor;minor	0.500746	0.000344897	no
SGPL1	chr10	72637871;72640278	2980;2981	ref;ref	12;2	3;9	major;major	0.512072	0.919836	1	0.00213962	0.103313	no	major;minor	0.804225	0.00546	0.079872	0.749528	1	no	major;major	0.501409	0.00132569	no
PSAP	chr10	73610982	2987	ref	59	54	minor	0.503139	1	1	NA	NA	no	minor	0.503139	1	1	NA	NA	no	major	0.500517	0.000361803	no
ANAPC16	chr10	73994765	2996	ref	14	17	minor	0.574046	0.499157	0.896935	NA	NA	no	minor	0.574046	0.499157	0.88217	NA	NA	no	minor	0.500091	0.000374594	no
DDIT4	chr10	74035041;74035161;74035297	299;299;2997	alt;ref;alt	537;537;73	453;453;71	major;major;major	0.539139	0.182091	0.647435	0.868024	0.982643	no	major;major;major	0.539139	0.317217	0.779343	0.868024	1	no	major;major;major	0.502332	0.000541299	no
DNAJB12	chr10	74093670;74094057;74094172;74095053	2998;2999;3000;3001	ref;ref;ref;ref	10;8;12;6	15;5;10;9	minor;minor;minor;minor	0.545857	0.48754	0.886436	0.562767	0.944378	no	minor;major;major;minor	0.588169	0.549779	0.898071	0.905405	1	no	minor;minor;minor;minor	0.500323	0.000351941	no
MICU1	chr10	74127449	3003	ref	19	23	minor	0.573076	0.394922	0.848548	NA	NA	no	minor	0.573076	0.394922	0.836921	NA	NA	no	minor	0.500366	0.00035757	no
MRPS16	chr10	75012343	3006	ref	6	8	minor	0.597861	0.604733	0.922727	NA	NA	no	minor	0.597861	0.604733	0.916612	NA	NA	no	minor	0.500667	0.000378704	no
SAMD8	chr10	76938263;76939342;76939928	3014;3015;3016	ref;ref;ref	10;3;14	16;7;13	minor;minor;minor	0.598552	0.126619	0.55695	0.475384	0.923107	no	minor;minor;minor	0.598552	0.381652	0.826575	0.475384	1	no	minor;minor;minor	0.500934	0.000395628	no
PPIF	chr10	81114060;81114813;81114959	3025;3026;3027	alt;alt;alt	89;15;24	77;6;23	major;major;major	0.57662	0.053024	0.36588	0.304106	0.807235	no	major;major;major	0.57662	0.151227	0.596519	0.304106	1	no	major;major;major	0.501391	0.000368704	no
C10orf57	chr10	81841692;81850607	3030;3031	alt;ref	5;12	5;11	major;major	0.505409	0.945614	1	0.878271	0.982643	no	major;minor	0.511406	1	1	0.913003	1	no	major;major	0.5005	0.000342669	no
ANXA11	chr10	81925866	3033	ref	108	115	minor	0.540814	0.381615	0.839875	NA	NA	no	minor	0.540814	0.381615	0.826575	NA	NA	no	minor	0.500153	0.00032976	no
TSPAN14	chr10	82278180	3036	alt	9	8	major	0.555803	0.814583	0.993962	NA	NA	no	major	0.555803	0.814583	0.988309	NA	NA	no	major	0.500293	0.000374991	no
ATAD1	chr10	89513118	3051	ref	9	11	minor	0.576077	0.52736	0.905818	NA	NA	no	minor	0.576077	0.52736	0.89413	NA	NA	no	minor	0.500137	0.000338129	no
STAMBPL1	chr10	90673024;90683124	3054;3055	ref;ref	32;9	27;18	minor;minor	0.554188	0.362015	0.817969	0.0966225	0.57939	no	major;minor	0.576448	0.345765	0.796722	0.163977	1	no	minor;minor	0.500411	0.000357263	no
ACTA2	chr10	90750909;90750982	22;22	alt;alt	19;19	23;23	major;major	0.503525	1	1	NA	NA	no	major;major	0.503525	1	1	NA	NA	no	minor;minor	0.500478	0.000349755	no
LIPA	chr10	91007360	3057	alt	13	19	minor	0.568255	0.507937	0.896935	NA	NA	no	minor	0.568255	0.507937	0.88217	NA	NA	no	minor	0.500456	0.000386869	no
KIF20B	chr10	91468925;91479211;91522548	3062;3063;3066	ref;alt;alt	10;8;14	11;7;27	minor;minor;minor	0.571077	0.250526	0.735489	0.466582	0.917715	no	minor;major;minor	0.595033	0.348718	0.799927	0.794377	1	no	minor;minor;minor	0.501439	0.000408542	no
TNKS2	chr10	93608142;93624017	3068;3069	ref;ref	12;22	14;13	major;major	0.531116	0.716612	0.973897	0.229063	0.743538	no	minor;major	0.586532	0.367041	0.81072	0.773056	1	no	major;major	0.500848	0.000404028	no
BTAF1	chr10	93789267	3070	alt	6	4	major	0.626826	0.540977	0.905818	NA	NA	no	major	0.626826	0.540977	0.89413	NA	NA	no	major	0.500906	0.000405391	no
KIF11	chr10	94414263;94414567;94415078	3074;3075;3076	alt;alt;alt	23;45;14	34;50;10	minor;minor;minor	0.50738	0.86177	0.996428	0.388746	0.870635	no	minor;minor;major	0.54186	0.703594	0.957907	0.614393	1	no	minor;minor;minor	0.500346	0.000359079	no
FRA10AC1	chr10	95454681;95458141	3078;3079	ref;ref	22;25	20;29	minor;minor	0.53539	0.561595	0.91328	0.59308	0.944378	no	minor;minor	0.53539	0.793247	0.98693	0.59308	1	no	minor;minor	0.500122	0.000334638	no
NOC3L	chr10	96104665;96114835	3080;3081	ref;ref	16;41	15;32	major;major	0.521297	0.702632	0.967495	0.694673	0.952833	no	minor;major	0.527604	0.849068	0.993685	0.818482	1	no	major;major	0.500502	0.000350527	no
TBC1D12	chr10	96294851	3082	ref	8	5	major	0.58898	0.596436	0.922727	NA	NA	no	major	0.58898	0.596436	0.916612	NA	NA	no	major	0.500599	0.000409576	no
HELLS	chr10	96313960	3084	ref	21	13	major	0.592419	0.337603	0.808349	NA	NA	no	major	0.592419	0.337603	0.789282	NA	NA	no	major	0.501564	0.000432021	no
PDLIM1	chr10	96997670;96997820	3090;3091	ref;ref	362;429	244;418	major;major	0.525151	0.334715	0.806846	0.0791852	0.552604	no	major;minor	0.544495	0.166606	0.623555	0.297461	1	no	major;major	0.505413	0.00633139	no
ALDH18A1	chr10	97365820;97365908;97366107;97366364	50;50;3096;3097	ref;alt;ref;ref	95;95;15;59	102;102;19;50	minor;minor;minor;minor	0.51502	0.660018	0.949773	0.655719	0.946102	no	minor;minor;minor;major	0.526258	0.821112	0.99108	0.799918	1	no	minor;minor;minor;minor	0.500531	0.000322708	no
TCTN3	chr10	97423708;97447373	3098;3099	ref;alt	20;32	20;32	major;major	0.504861	0.932479	1	0.6481	0.946102	no	minor;major	0.525492	0.856992	0.993685	1	1	no	minor;minor	0.500281	0.000325923	no
ENTPD1	chr10	97630523;97631492;97632082;97632808;97633021;97635516;97635902	3100;3102;3103;3104;3105;3106;3107	ref;ref;ref;ref;ref;ref;ref	2;10;44;3;31;17;8	9;45;50;7;36;34;20	minor;minor;minor;minor;minor;minor;minor	0.670041	0	0	0.0232831	0.363217	no	minor;minor;minor;minor;minor;minor;minor	0.670041	3e-06	0.000134737	0.0232831	1	no	minor;minor;minor;minor;minor;minor;minor	0.649901	1	no
ZNF518A	chr10	97920798	3109	alt	5	9	minor	0.616896	0.444591	0.869483	NA	NA	no	minor	0.616896	0.444591	0.858336	NA	NA	no	minor	0.500959	0.000415864	no
PIK3AP1	chr10	98380277;98469693	3123;3124	ref;alt	55;3	71;13	minor;minor	0.619564	0.016877	0.1823	0.143845	0.63041	no	minor;minor	0.619564	0.02947	0.261956	0.143845	1	no	minor;minor	0.504596	0.00100723	no
ARHGAP19	chr10	98985612;99019177	3127;3128	ref;alt	11;30	9;38	minor;minor	0.518849	0.75809	0.991252	0.676397	0.948581	no	major;minor	0.530867	0.842549	0.993685	0.938172	1	no	major;major	0.500037	0.000347656	no
RRP12	chr10	99125949;99160965	3131;3132	alt;alt	17;3	11;8	major;major	0.534466	0.757837	0.991252	0.0758261	0.552604	no	major;minor	0.651791	0.131447	0.575225	0.733065	1	no	major;major	0.500202	0.00037942	no
MMS19	chr10	99220707;99240758	3133;3134	alt;alt	24;29	33;38	minor;minor	0.547401	0.356541	0.814766	0.908407	0.986849	no	minor;minor	0.547401	0.571591	0.904931	0.908407	1	no	minor;minor	0.501869	0.000385526	no
PI4K2A	chr10	99433608;99434274;99435487;99435629;99435730	3140;3141;3142;790;790	ref;ref;ref;ref;ref	8;13;6;15;15	11;8;17;14;14	minor;minor;minor;minor;minor	0.579583	0.138825	0.567066	0.143075	0.63041	no	minor;major;minor;minor;minor	0.621894	0.143898	0.584025	0.447378	1	no	minor;minor;minor;minor;minor	0.500795	0.000413339	no
ZFYVE27	chr10	99498234;99504630;99519097;99519305;99519753	3144;3145;3146;3147;3149	ref;ref;ref;ref;ref	5;10;12;9;24	13;12;16;5;33	minor;minor;minor;minor;minor	0.593261	0.039879	0.314124	0.423048	0.887494	no	minor;minor;minor;major;minor	0.617777	0.087429	0.46898	0.848702	1	no	minor;minor;minor;minor;minor	0.501531	0.000374782	no
C10orf28	chr10	99969507;99969568;100004441	149;149;2601	ref;alt;alt	33;33;9	19;19;13	major;major;major	0.571839	0.264522	0.745093	0.14237	0.63041	no	major;major;minor	0.612334	0.14964	0.593061	0.59407	1	no	major;major;major	0.500854	0.000428031	no
HPS1	chr10	100189076;100190920;100205107	2603;2605;2606	alt;ref;ref	9;16;25	19;9;26	minor;minor;minor	0.531046	0.55516	0.91328	0.186927	0.68866	no	minor;major;minor	0.588433	0.284846	0.753714	0.624002	1	no	minor;minor;minor	0.50014	0.000365117	no
COX15	chr10	101471695	2611	ref	32	30	minor	0.509318	0.909653	1	NA	NA	no	minor	0.509318	0.909653	1	NA	NA	no	minor	0.500043	0.000354031	no
DNMBP	chr10	101635461;101636163;101636648;101639796;101645498	2614;2615;2616;2617;2618	alt;alt;alt;alt;alt	16;2;30;57;21	11;8;39;55;26	minor;minor;minor;minor;minor	0.502082	0.952593	1	0.291963	0.789983	no	major;minor;minor;major;minor	0.555633	0.535507	0.89413	0.652924	1	no	minor;minor;minor;minor;minor	0.501019	0.000320342	no
FAM178A	chr10	102722916	2625	alt	9	17	minor	0.628842	0.263085	0.745019	NA	NA	no	minor	0.628842	0.263085	0.734631	NA	NA	no	minor	0.501508	0.000454563	no
MRPL43	chr10	102746503	2627	alt	30	32	major	0.509318	0.909653	1	NA	NA	no	major	0.509318	0.909653	1	NA	NA	no	minor	0.50042	0.00034605	no
C10orf2	chr10	102747363	2628	alt	8	9	minor	0.502946	1	1	NA	NA	no	minor	0.502946	1	1	NA	NA	no	minor	0.500321	0.000362961	no
BTRC	chr10	103313599;103313620;103315178;103315801;103316651	147;147;2633;2634;2635	ref;ref;ref;ref;ref	10;10;8;5;7	8;8;6;5;7	major;major;major;major;major	0.50053	0.988473	1	0.984253	0.99208	no	major;major;major;minor;minor	0.523744	0.998266	1	0.997225	1	no	major;major;major;major;major	0.500447	0.000334746	no
DPCD	chr10	103368654	2636	ref	34	17	major	0.642337	0.073476	0.423645	NA	NA	no	major	0.642337	0.073476	0.43241	NA	NA	no	major	0.50575	0.0025453	no
MGEA5	chr10	103545370	2638	alt	38	34	major	0.553089	0.467943	0.880684	NA	NA	no	major	0.553089	0.467943	0.869046	NA	NA	no	major	0.500518	0.000372645	no
C10orf76	chr10	103606543	2640	ref	9	9	minor	0.526393	1	1	NA	NA	no	minor	0.526393	1	1	NA	NA	no	major	0.500246	0.000367994	no
HPS6	chr10	103827737	2641	alt	25	17	major	0.620298	0.155465	0.601194	NA	NA	no	major	0.620298	0.155465	0.606693	NA	NA	no	major	0.501177	0.000431354	no
CUEDC2	chr10	104184081	2642	alt	37	23	major	0.641292	0.06246	0.389282	NA	NA	no	major	0.641292	0.06246	0.3968	NA	NA	no	major	0.502606	0.00055456	no
ACTR1A	chr10	104239706;104239755	24;24	ref;ref	55;55	52;52	minor;minor	0.536448	0.569907	0.91328	NA	NA	no	minor;minor	0.536448	0.569907	0.903811	NA	NA	no	major;major	0.500315	0.000342607	no
ARL3	chr10	104436519	2645	ref	24	18	major	0.545962	0.668525	0.952378	NA	NA	no	major	0.545962	0.668525	0.944972	NA	NA	no	major	0.500921	0.000396736	no
SFXN2	chr10	104498331	2646	alt	0	10	minor	0.997636	0.002596	0.0478112	NA	NA	yes	minor	0.997636	0.002596	0.0458328	NA	NA	yes	minor	0.730323	1	yes
CNNM2	chr10	104814162	2648	alt	6	5	major	0.572518	0.770537	0.991252	NA	NA	no	major	0.572518	0.770537	0.983229	NA	NA	no	major	0.500256	0.000383979	no
NT5C2	chr10	104848123;104849468;104899197	2651;2652;2653	alt;alt;ref	4;37;25	12;49;28	minor;minor;minor	0.570085	0.12123	0.544282	0.443451	0.901122	no	minor;minor;minor	0.570085	0.326619	0.78307	0.443451	1	no	minor;minor;minor	0.501895	0.000390285	no
USMG5	chr10	105155645	2655	alt	4	10	minor	0.689527	0.199865	0.672345	NA	NA	no	minor	0.689527	0.199865	0.680618	NA	NA	no	minor	0.501904	0.000508361	no
PDCD11	chr10	105177645;105194086;105205302	2656;2657;2658	ref;alt;alt	39;22;26	25;18;23	major;major;major	0.572759	0.103164	0.504007	0.963208	0.987689	no	major;major;major	0.572759	0.311647	0.772047	0.963208	1	no	major;major;major	0.501681	0.000400915	no
CALHM2	chr10	105206874	2659	alt	9	14	minor	0.583031	0.550103	0.911841	NA	NA	no	minor	0.583031	0.550103	0.898071	NA	NA	no	minor	0.500597	0.000408223	no
SH3PXD2A	chr10	105354982;105357181;105361816;105362104;105362209	2664;2665;2666;973;973	alt;alt;alt;alt;alt	8;10;11;26;26	2;6;11;15;15	major;major;major;major;major	0.654751	0.005554	0.0826642	0.46727	0.917715	no	major;major;major;major;major	0.654751	0.034841	0.293822	0.46727	1	no	major;major;major;major;major	0.503906	0.000643603	no
DUSP5	chr10	112270781	2674	ref	33	28	major	0.515569	0.9092	1	NA	NA	no	major	0.515569	0.9092	1	NA	NA	no	major	0.500434	0.000357174	no
PDCD4	chr10	112657979;112658315	2675;2676	alt;alt	25;70	15;75	major;major	0.546806	0.292571	0.770268	0.158151	0.653936	no	major;major	0.546806	0.470702	0.869046	0.158151	1	no	major;major	0.500955	0.000364906	no
SHOC2	chr10	112723958	2677	ref	31	36	minor	0.562607	0.38707	0.842627	NA	NA	no	minor	0.562607	0.38707	0.83219	NA	NA	no	minor	0.500135	0.000343135	no
GPAM	chr10	113917085	2684	alt	5	9	minor	0.616896	0.444591	0.869483	NA	NA	no	minor	0.616896	0.444591	0.858336	NA	NA	no	minor	0.500701	0.000413654	no
ACSL5	chr10	114187787	2688	alt	11	16	minor	0.566946	0.584879	0.91802	NA	NA	no	minor	0.566946	0.584879	0.910207	NA	NA	no	minor	0.50042	0.000378138	no
ZDHHC6	chr10	114205389	2690	ref	39	34	major	0.508882	0.918436	1	NA	NA	no	major	0.508882	0.918436	1	NA	NA	no	major	0.500664	0.000347492	no
NHLRC2	chr10	115644040	2694	alt	21	26	minor	0.527698	0.788742	0.991252	NA	NA	no	minor	0.527698	0.788742	0.984966	NA	NA	no	minor	0.50056	0.000348623	no
ABLIM1	chr10	116194780;116195776	2697;2698	alt;alt	23;53	29;47	major;major	0.522428	0.632022	0.937414	0.368669	0.867574	no	minor;major	0.546549	0.532281	0.89413	0.81031	1	no	minor;minor	0.50028	0.000331897	no
FAM160B1	chr10	116602805;116615045;116622339	2699;2700;2701	ref;alt;alt	39;6;10	28;10;6	major;major;major	0.54555	0.410325	0.848677	0.400727	0.875728	no	major;minor;major	0.580524	0.367693	0.810761	0.824424	1	no	major;major;major	0.500502	0.00037264	no
TRUB1	chr10	116719498;116719543	1191;1191	alt;alt	26;26	27;27	major;major	0.54149	0.617537	0.92836	NA	NA	no	major;major	0.54149	0.617537	0.921642	NA	NA	no	minor;minor	0.500121	0.000355458	no
SLC18A2	chr10	119038371;119038528	2710;2711	ref;ref	7;4	3;6	major;major	0.524699	0.894946	1	0.210651	0.715062	no	major;minor	0.650703	0.413086	0.840547	0.839522	1	no	major;major	0.500611	0.000355586	no
PDZD8	chr10	119133968;119134058	773;773	alt;alt	8;8	15;15	minor;minor	0.601612	0.424675	0.854692	NA	NA	no	minor;minor	0.601612	0.424675	0.84473	NA	NA	no	minor;minor	0.501306	0.00042842	no
SFXN4	chr10	120900609;120920588	2715;2716	alt;alt	20;24	19;36	minor;minor	0.528561	0.633443	0.938434	0.317765	0.818186	no	major;minor	0.559963	0.505287	0.88217	0.74425	1	no	minor;minor	0.501296	0.000404749	no
PRDX3	chr10	120927544	2717	ref	90	71	major	0.533913	0.539419	0.905818	NA	NA	no	major	0.533913	0.539419	0.89413	NA	NA	no	major	0.501208	0.000407581	no
TIAL1	chr10	121356382	2721	ref	11	8	major	0.552825	0.666806	0.951518	NA	NA	no	major	0.552825	0.666806	0.944673	NA	NA	no	major	0.500864	0.000381304	no
WDR11	chr10	122624679;122645376;122649482	2732;2733;2734	alt;alt;ref	34;32;57	49;32;37	major;major;major	0.515468	0.680994	0.957003	0.245681	0.749824	no	minor;major;major	0.560276	0.321371	0.779796	0.828125	1	no	minor;minor;minor	0.500028	0.000424024	no
ATE1	chr10	123549691	2740	ref	8	9	minor	0.555803	0.814583	0.993962	NA	NA	no	minor	0.555803	0.814583	0.988309	NA	NA	no	minor	0.500375	0.000386254	no
ACADSB	chr10	124813543;124815394;124815456;124815771	2742;20;20;2743	alt;ref;ref;ref	4;17;17;9	19;24;24;20	minor;minor;minor;minor	0.705219	0.000169	0.00497287	0.420529	0.884681	yes	minor;minor;minor;minor	0.705219	0.000708	0.01664	0.420529	1	yes	minor;minor;minor;minor	0.648399	1	no
FAM175B	chr10	126517989	2749	alt	15	20	minor	0.545845	0.637784	0.941053	NA	NA	no	minor	0.545845	0.637784	0.933177	NA	NA	no	minor	0.500956	0.000368808	no
ZRANB1	chr10	126670356;126674093	2750;2751	ref;alt	18;8	26;13	minor;minor	0.60798	0.10261	0.502259	0.858578	0.982643	no	minor;minor	0.60798	0.194286	0.673946	0.858578	1	no	minor;minor	0.50153	0.000422664	no
PTPRE	chr10	129882098;129882119;129882640;129882699	867;867;868;868	ref;ref;ref;ref	11;11;4;4	5;5;6;6	major;major;major;major	0.524856	0.767587	0.991252	0.178094	0.678898	no	major;major;minor;minor	0.642845	0.297708	0.762132	0.956044	1	no	major;major;major;major	0.500697	0.000393546	no
MKI67	chr10	129899578;129899778;129900858;129901501;129901747;129906980;129907610;129917560	2756;2757;2758;2759;2760;2766;2767;2768	ref;ref;ref;ref;ref;ref;alt;ref	161;81;149;144;16;97;83;40	120;89;150;129;28;87;107;28	minor;minor;minor;minor;minor;minor;minor;minor	0.510569	0.55031	0.911841	0.375531	0.867574	no	major;minor;minor;major;minor;major;minor;major	0.535976	0.59168	0.916612	0.808704	1	no	major;major;major;major;major;major;major;major	0.501443	0.000476247	no
ZNF195	chr11	3381369;3392811	3383;3384	ref;alt	15;19	11;18	major;major	0.544179	0.519608	0.905818	0.934019	0.986886	no	major;major	0.544179	0.79223	0.98693	0.934019	1	no	major;major	0.500351	0.00036177	no
STIM1	chr11	4103524;4113395;4113470	3397;1069;1069	ref;ref;alt	27;70;70	18;54;54	major;major;major	0.567554	0.138836	0.567066	0.924332	0.986849	no	major;major;major	0.567554	0.246551	0.723369	0.924332	1	no	major;major;major	0.502152	0.000425644	no
RRM1	chr11	4141132	3398	ref	80	75	minor	0.509078	0.900336	1	NA	NA	no	minor	0.509078	0.900336	1	NA	NA	no	minor	0.500317	0.000335321	no
TRIM68	chr11	4620861;4621323	3418;3419	ref;alt	5;5	9;9	minor;minor	0.642857	0.196035	0.670516	0.7931	0.96871	no	minor;minor	0.642857	0.312494	0.772186	0.7931	1	no	minor;minor	0.501354	0.000450044	no
TRIM5	chr11	5701001;5701409	3425;3426	ref;alt	33;28	28;23	major;major	0.542864	0.410861	0.848677	0.579606	0.944378	no	major;major	0.542864	0.667856	0.944972	0.579606	1	no	major;major	0.500689	0.000348657	no
TRIM22	chr11	5717762;5718517	3430;3431	ref;ref	166;154	144;146	minor;minor	0.500624	0.986228	1	0.71392	0.952833	no	major;minor	0.511084	0.916283	1	0.981377	1	no	major;major	0.501319	0.000328234	no
FAM160A2	chr11	6239139;6239344;6243804	3486;3487;3491	ref;ref;alt	8;10;13	4;6;9	major;major;major	0.616484	0.126389	0.556895	0.980719	0.990487	no	major;major;major	0.616484	0.327476	0.784059	0.980719	1	no	major;major;major	0.50189	0.000432109	no
SMPD1	chr11	6413366	3516	ref	9	8	major	0.502946	1	1	NA	NA	no	major	0.502946	1	1	NA	NA	no	major	0.500363	0.000385472	no
DNHD1	chr11	6519642;6520015;6520164;6580495;6585007;6585670	3538;3539;3540;3572;3575;3576	alt;alt;alt;alt;ref;alt	4;8;13;9;7;9	6;3;6;10;3;6	major;major;major;major;major;major	0.616534	0.04226	0.323909	0.601817	0.944378	no	minor;major;major;major;major;major	0.633517	0.239063	0.719055	0.796466	1	no	major;major;major;major;major;major	0.501978	0.000443287	no
ILK	chr11	6631016	3587	alt	90	127	minor	0.560358	0.196964	0.670516	NA	NA	no	minor	0.560358	0.196964	0.676816	NA	NA	no	minor	0.503144	0.000855053	no
TAF10	chr11	6632450	3588	alt	91	110	minor	0.522153	0.675087	0.957003	NA	NA	no	minor	0.522153	0.675087	0.950472	NA	NA	no	minor	0.500986	0.000384909	no
RIC3	chr11	8159857	3716	alt	6	5	major	0.572518	0.770537	0.991252	NA	NA	no	major	0.572518	0.770537	0.983229	NA	NA	no	major	0.500519	0.000377534	no
STK33	chr11	8413870;8496516;8496611	3729;1075;1075	alt;ref;ref	5;8;8	5;3;3	major;major;major	0.606744	0.33876	0.808349	0.518546	0.943439	no	major;major;major	0.606744	0.601737	0.916612	0.518546	1	no	major;major;major	0.501019	0.000407366	no
TRIM66	chr11	8636105;8639200;8639325;8646670;8646763;8662516;8671369	3737;3739;3740;1184;1184;3741;3744	ref;ref;ref;alt;alt;ref;ref	18;8;10;11;11;10;8	10;8;15;19;19;24;13	minor;minor;minor;minor;minor;minor;minor	0.589121	0.037715	0.306509	0.202437	0.702984	no	major;minor;minor;minor;minor;minor;minor	0.631137	0.041126	0.321965	0.818264	1	no	minor;minor;minor;minor;minor;minor;minor	0.503283	0.000685276	no
RPL27A	chr11	8708527	3752	alt	12	15	minor	0.529686	0.855295	0.996428	NA	NA	no	minor	0.529686	0.855295	0.993685	NA	NA	no	minor	0.500914	0.000398353	no
DENND5A	chr11	9225486	3768	alt	38	39	major	0.518874	0.841969	0.996428	NA	NA	no	major	0.518874	0.841969	0.993685	NA	NA	no	major	0.500119	0.000336996	no
SWAP70	chr11	9749645;9754221;9769562;9773517;9773568	3803;3804;3805;1088;1088	ref;ref;ref;ref;ref	56;56;75;58;58	76;53;96;49;49	minor;minor;minor;minor;minor	0.556158	0.03951	0.312178	0.503335	0.933522	no	minor;minor;minor;minor;minor	0.556158	0.209955	0.695364	0.503335	1	no	minor;minor;minor;minor;minor	0.501953	0.000377169	no
AMPD3	chr11	10521764;10528483	3165;3166	alt;alt	35;8	6;2	major;major	0.858736	0	0	0.610329	0.944378	yes	major;major	0.858736	1e-06	4.92308e-05	0.610329	1	yes	major;major	0.781337	1	yes
GALNTL4	chr11	11354346	3199	alt	4	21	minor	0.819948	0.003126	0.0548121	NA	NA	no	minor	0.819948	0.003126	0.0533504	NA	NA	no	minor	0.694592	1	no
USP47	chr11	11976628;11977573	1224;1224	ref;ref	64;64	59;59	minor;minor	0.530092	0.604243	0.922727	NA	NA	no	minor;minor	0.530092	0.604243	0.916612	NA	NA	no	major;major	0.500366	0.000324817	no
C11orf58	chr11	16760244	3318	ref	62	59	minor	0.512856	0.823269	0.996428	NA	NA	no	minor	0.512856	0.823269	0.99108	NA	NA	no	major	0.500173	0.000339369	no
PIK3C2A	chr11	17118687	3322	alt	10	11	major	0.502397	1	1	NA	NA	no	major	0.502397	1	1	NA	NA	no	major	0.500104	0.000358318	no
SAAL1	chr11	18108492;18108512	940;940	ref;alt	27;27	14;14	major;major	0.658537	0.081448	0.444578	NA	NA	no	major;major	0.658537	0.081448	0.450339	NA	NA	no	major;major	0.503965	0.00091154	no
LDHA	chr11	18429450;18429467;18429548	599;599;599	ref;ref;ref	8;8;8	10;10;10	minor;minor;minor	0.633137	0.358465	0.814766	NA	NA	no	minor;minor;minor	0.633137	0.358465	0.80188	NA	NA	no	minor;minor;minor	0.500425	0.000379915	no
UEVLD	chr11	18555901;18555949;18600322	1214;1214;3336	alt;alt;alt	9;9;10	18;18;14	minor;minor;minor	0.588916	0.238878	0.72556	0.689306	0.949669	no	minor;minor;minor	0.588916	0.409384	0.840547	0.689306	1	no	minor;minor;minor	0.501758	0.000470426	no
LIN7C	chr11	27517670;27518123;27518920	3351;3352;3353	alt;ref;ref	6;6;5	14;10;10	minor;minor;minor	0.672422	0.020522	0.206836	0.974783	0.98824	no	minor;minor;minor	0.672422	0.073302	0.43241	0.974783	1	no	minor;minor;minor	0.504816	0.000832376	no
TCP11L1	chr11	33083263	3364	ref	8	13	minor	0.644409	0.215433	0.691909	NA	NA	no	minor	0.644409	0.215433	0.695364	NA	NA	no	minor	0.50071	0.000396329	no
CD59	chr11	33726980;33728614;33730261;33731406;33757941	3374;3375;3377;3378;3379	alt;alt;alt;alt;alt	7;8;1;85;34	5;5;20;86;31	minor;minor;minor;minor;minor	0.511366	0.749728	0.991252	0.000223263	0.0251543	no	major;major;minor;major;major	0.588863	0.08437	0.460527	0.00353688	0.429609	no	minor;minor;minor;minor;minor	0.50354	0.0117969	no
FBXO3	chr11	33763193	3380	alt	4	6	minor	0.572916	0.761396	0.991252	NA	NA	no	minor	0.572916	0.761396	0.983229	NA	NA	no	minor	0.500043	0.000370035	no
CAT	chr11	34460472;34460541;34482908	192;192;3386	ref;ref;alt	16;16;25	17;17;31	minor;minor;minor	0.542993	0.463498	0.880684	0.753149	0.965663	no	minor;minor;minor	0.542993	0.689408	0.95328	0.753149	1	no	minor;minor;minor	0.500852	0.00034297	no
CD44	chr11	35226155;35229673;35244044;35244058;35251318	3389;3390;214;214;3392	alt;alt;alt;alt;alt	11;6;7;7;69	1;4;6;6;98	major;major;major;major;major	0.512416	0.77259	0.991252	0.00504039	0.138134	no	major;major;major;major;minor	0.603932	0.059705	0.389431	0.0698631	1	no	major;major;major;major;major	0.502359	0.00150904	no
TTC17	chr11	43516097	3404	ref	34	14	major	0.684747	0.023401	0.222701	NA	NA	no	major	0.684747	0.023401	0.227268	NA	NA	no	major	0.635538	1	no
ALKBH3	chr11	43902681;43940644	3406;3407	alt;ref	17;27	15;21	major;major	0.545228	0.444265	0.869483	0.875815	0.982643	no	major;major	0.545228	0.700408	0.955271	0.875815	1	no	major;major	0.501034	0.000352479	no
ACCS	chr11	44087989;44089352;44104981	3408;3409;3410	alt;alt;alt	6;18;34	6;3;5	major;major;major	0.831642	0	0	0.0467107	0.498575	yes	major;major;major	0.831642	1e-06	4.92308e-05	0.0467107	1	yes	major;major;major	0.739909	1	yes
CD82	chr11	44640268	3413	ref	76	46	major	0.598316	0.086441	0.461019	NA	NA	no	major	0.598316	0.086441	0.466556	NA	NA	no	major	0.508157	0.014333	no
SLC35C1	chr11	45833960	3415	ref	10	3	major	0.745692	0.106456	0.511308	NA	NA	no	major	0.745692	0.106456	0.518113	NA	NA	no	major	0.504894	0.00132469	no
CKAP5	chr11	46806071	3420	ref	30	36	minor	0.57071	0.325615	0.802609	NA	NA	no	minor	0.57071	0.325615	0.78307	NA	NA	no	minor	0.500948	0.000367495	no
ARFGAP2	chr11	47186424	3421	ref	18	35	minor	0.684384	0.016663	0.181435	NA	NA	no	minor	0.684384	0.016663	0.182985	NA	NA	no	minor	0.504373	0.00133405	no
TNKS1BP1	chr11	57077464	3428	ref	5	5	minor	0.527428	1	1	NA	NA	no	minor	0.527428	1	1	NA	NA	no	minor	0.500055	0.00038547	no
UBE2L6	chr11	57319339	3434	alt	84	107	minor	0.535146	0.479527	0.882191	NA	NA	no	minor	0.535146	0.479527	0.871248	NA	NA	no	minor	0.501478	0.000409629	no
ZDHHC5	chr11	57463500;57468129	3435;3436	alt;alt	40;28	22;34	major;major	0.574556	0.127737	0.558986	0.0541122	0.503485	no	major;minor	0.597234	0.104321	0.51656	0.140759	1	no	major;major	0.501419	0.000496207	no
CTNND1	chr11	57529429;57563991	3437;3438	ref;ref	13;14	10;13	major;major	0.514181	0.844846	0.996428	0.760947	0.965663	no	major;minor	0.522163	0.95583	1	0.836114	1	no	major;major	0.500268	0.000360622	no
LPXN	chr11	58318619	3442	ref	130	98	major	0.545186	0.338543	0.808349	NA	NA	no	major	0.545186	0.338543	0.790757	NA	NA	no	major	0.502169	0.000550847	no
ZFP91	chr11	58378424;58386177;58386650	3443;3444;3445	alt;alt;alt	39;29;18	47;30;17	major;major;major	0.504703	0.910939	1	0.842274	0.981876	no	minor;major;major	0.523789	0.92826	1	0.980138	1	no	minor;minor;minor	0.500644	0.000321173	no
DTX4	chr11	58973731	3449	ref	14	11	major	0.534078	0.848896	0.996428	NA	NA	no	major	0.534078	0.848896	0.993685	NA	NA	no	major	0.500574	0.00038843	no
MPEG1	chr11	58977768	3451	ref	12	2	major	0.836957	0.017279	0.184309	NA	NA	no	major	0.836957	0.017279	0.187433	NA	NA	no	major	0.681981	1	no
DAK	chr11	61111346	3467	alt	9	18	minor	0.641892	0.200924	0.673253	NA	NA	no	minor	0.641892	0.200924	0.680618	NA	NA	no	minor	0.501418	0.000523722	no
TMEM216	chr11	61165280	3468	ref	20	13	major	0.580696	0.416454	0.848677	NA	NA	no	major	0.580696	0.416454	0.840547	NA	NA	no	major	0.501461	0.00040439	no
CPSF7	chr11	61179285	3470	ref	50	42	major	0.518208	0.789622	0.991384	NA	NA	no	major	0.518208	0.789622	0.985584	NA	NA	no	major	0.500437	0.000341433	no
SDHAF2	chr11	61213920	3471	ref	35	38	minor	0.54588	0.53692	0.905818	NA	NA	no	minor	0.54588	0.53692	0.89413	NA	NA	no	minor	0.500077	0.000345656	no
FADS1	chr11	61569830	3477	ref	11	15	minor	0.602521	0.353973	0.814766	NA	NA	no	minor	0.602521	0.353973	0.80188	NA	NA	no	minor	0.50057	0.000370241	no
EML3	chr11	62378660;62378801	3482;3483	alt;alt	8;12	18;13	minor;minor	0.583739	0.245167	0.726421	0.241708	0.749824	no	minor;major	0.589573	0.384074	0.829729	0.275211	1	no	minor;minor	0.501811	0.000468892	no
C11orf48	chr11	62430335	3488	ref	53	53	minor	0.525274	0.684537	0.958715	NA	NA	no	minor	0.525274	0.684537	0.950472	NA	NA	no	minor	0.50029	0.000344111	no
BSCL2	chr11	62458275	3494	alt	16	17	major	0.510642	1	1	NA	NA	no	major	0.510642	1	1	NA	NA	no	major	0.50035	0.000372663	no
TTC9C	chr11	62496519;62505764	3496;3497	alt;alt	50;25	43;35	major;major	0.512568	0.785119	0.991252	0.202406	0.702984	no	major;minor	0.560826	0.34657	0.797075	0.957352	1	no	minor;minor	0.500726	0.00034396	no
SLC3A2	chr11	62652779	3499	ref	78	77	minor	0.521977	0.705019	0.967495	NA	NA	no	minor	0.521977	0.705019	0.957907	NA	NA	no	minor	0.500083	0.000357387	no
TM7SF2	chr11	64882789	3527	alt	7	9	minor	0.536051	0.812834	0.993962	NA	NA	no	minor	0.536051	0.812834	0.988309	NA	NA	no	minor	0.500853	0.000385102	no
CAPN1	chr11	64972286	3529	alt	25	19	major	0.593468	0.268303	0.745093	NA	NA	no	major	0.593468	0.268303	0.735722	NA	NA	no	major	0.500602	0.000367205	no
RNASEH2C	chr11	65485157;65485727	3554;3555	alt;alt	8;13	8;10	major;major	0.564321	0.457298	0.87626	0.706742	0.952833	no	major;major	0.564321	0.698884	0.954144	0.706742	1	no	major;major	0.500562	0.000354736	no
SF3B2	chr11	65826704;65829457	3573;3574	alt;ref	157;135	177;88	major;major	0.533902	0.27523	0.756312	0.169257	0.665219	no	minor;major	0.539189	0.370385	0.813195	0.22263	1	no	major;major	0.502075	0.00114818	no
PACS1	chr11	66011280	3579	alt	42	52	minor	0.527962	0.661329	0.951125	NA	NA	no	minor	0.527962	0.661329	0.942652	NA	NA	no	minor	0.500387	0.000373967	no
DPP3	chr11	66272142	3582	alt	26	28	major	0.506986	1	1	NA	NA	no	major	0.506986	1	1	NA	NA	no	minor	0.500006	0.000347019	no
BBS1	chr11	66278154;66299936;66300463	3583;3585;3586	ref;alt;ref	4;6;8	8;6;12	minor;minor;minor	0.602681	0.213537	0.691909	0.57791	0.944378	no	minor;major;minor	0.61717	0.393039	0.835004	0.741137	1	no	minor;minor;minor	0.500918	0.000354794	no
RBM4	chr11	66433713;66435045	3589;3590	ref;ref	20;12	10;12	major;major	0.56735	0.329737	0.805739	0.249941	0.749824	no	major;minor	0.59047	0.365897	0.808891	0.42386	1	no	major;major	0.501259	0.000443968	no
RHOD	chr11	66834252	3595	alt	5	5	major	0.527428	1	1	NA	NA	no	major	0.527428	1	1	NA	NA	no	major	0.500177	0.000401463	no
C11orf24	chr11	68030015;68030173	3606;3607	alt;ref	12;23	20;18	minor;minor	0.525035	0.678331	0.957003	0.292092	0.789983	no	minor;major	0.564206	0.517004	0.891266	0.616357	1	no	minor;minor	0.500473	0.000411744	no
PPP6R3	chr11	68381415;68381607;68382193	3611;3612;3613	ref;ref;ref	8;35;23	8;37;16	minor;minor;minor	0.504031	0.934529	1	0.634396	0.945895	no	minor;minor;major	0.545288	0.73475	0.973791	0.96213	1	no	major;major;major	0.500641	0.000338399	no
IGHMBP2	chr11	68705674;68707626	3621;3622	ref;ref	5;9	6;7	minor;minor	0.508446	0.917044	1	0.608806	0.944378	no	minor;major	0.550899	0.876647	0.999877	0.867521	1	no	major;major	0.500214	0.000361325	no
INPPL1	chr11	71941212	3651	ref	19	33	minor	0.659054	0.042206	0.323909	NA	NA	no	minor	0.659054	0.042206	0.328411	NA	NA	no	minor	0.50209	0.000590249	no
ARAP1	chr11	72415329	3655	alt	8	4	major	0.692151	0.260997	0.742391	NA	NA	no	major	0.692151	0.260997	0.734631	NA	NA	no	major	0.501276	0.000426846	no
RAB6A	chr11	73388499;73471761;73471778	3658;888;888	alt;alt;alt	41;9;9	54;15;15	minor;minor;minor	0.550329	0.340197	0.808349	0.81567	0.972967	no	minor;minor;minor	0.550329	0.52981	0.89413	0.81567	1	no	minor;minor;minor	0.502212	0.000432052	no
UCP2	chr11	73689104	3660	alt	25	26	major	0.515728	0.898448	1	NA	NA	no	major	0.515728	0.898448	1	NA	NA	no	minor	0.500052	0.000392833	no
C2CD3	chr11	73785326;73796917;73850002	3665;3666;3667	alt;alt;alt	3;3;6	10;8;13	minor;minor;minor	0.696545	0.016477	0.181435	0.900117	0.986849	no	minor;minor;minor	0.696545	0.049617	0.355797	0.900117	1	no	minor;minor;minor	0.612919	1	no
POLD3	chr11	74329615;74352201;74353371	3672;3673;3674	ref;ref;ref	19;19;9	14;6;16	major;major;major	0.543488	0.454088	0.875075	0.0252512	0.371083	no	major;major;minor	0.643609	0.049603	0.355797	0.387268	1	no	major;major;major	0.50244	0.000795345	no
SERPINH1	chr11	75277757;75277992;75279846;75282882;75283253;75283653	3678;959;959;3679;3680;3681	ref;alt;ref;ref;alt;ref	6;37;37;19;20;17	6;21;21;29;17;11	major;major;major;major;major;major	0.5333	0.407632	0.848677	0.148199	0.639462	no	minor;major;major;minor;major;major	0.603627	0.091127	0.478043	0.929815	1	no	major;major;major;major;major;major	0.501112	0.00045684	no
RSF1	chr11	77412646;77412851	3694;3695	alt;ref	16;23	14;22	major;major	0.515815	0.779498	0.991252	0.56802	0.944378	no	major;minor	0.532833	0.849439	0.993685	0.73037	1	no	major;major	0.500283	0.000341154	no
ALG8	chr11	77825320	3697	ref	14	16	minor	0.559097	0.605465	0.922727	NA	NA	no	minor	0.559097	0.605465	0.916612	NA	NA	no	minor	0.500469	0.000360579	no
KCTD21	chr11	77883855;77884782	3699;3700	ref;ref	3;7	11;3	minor;minor	0.615997	0.243728	0.72556	0.023715	0.364348	no	minor;major	0.754159	0.034908	0.293822	0.483657	1	no	minor;minor	0.500798	0.000495076	no
PRCP	chr11	82535963;82564294	3720;3721	alt;alt	10;29	15;35	minor;minor	0.537569	0.525479	0.905818	0.686106	0.948581	no	minor;minor	0.537569	0.777263	0.984966	0.686106	1	no	minor;minor	0.501061	0.000347529	no
PCF11	chr11	82877043	3723	ref	20	14	major	0.562743	0.522947	0.905818	NA	NA	no	major	0.562743	0.522947	0.89413	NA	NA	no	major	0.500715	0.000382924	no
CCDC90B	chr11	82973004;82996986;82997067	3726;203;203	alt;ref;alt	39;7;7	49;10;10	minor;minor;minor	0.542275	0.449927	0.871979	0.70355	0.952833	no	minor;minor;minor	0.542275	0.66295	0.943911	0.70355	1	no	minor;minor;minor	0.500943	0.00035322	no
PICALM	chr11	85692181	3732	ref	26	15	major	0.609233	0.246502	0.729532	NA	NA	no	major	0.609233	0.246502	0.723369	NA	NA	no	major	0.501895	0.000491806	no
EED	chr11	85968623	3733	ref	67	76	minor	0.556593	0.286481	0.767089	NA	NA	no	minor	0.556593	0.286481	0.753714	NA	NA	no	minor	0.50014	0.000351897	no
TMEM135	chr11	87013438	3745	alt	3	8	minor	0.70232	0.243859	0.72556	NA	NA	no	minor	0.70232	0.243859	0.721885	NA	NA	no	minor	0.501587	0.000474076	no
CTSC	chr11	88054346;88055693;88070858	3757;282;3761	ref;alt;alt	12;4;96	10;8;131	minor;minor;minor	0.548844	0.229289	0.713246	0.701967	0.952833	no	major;minor;minor	0.553886	0.380997	0.826575	0.821001	1	no	minor;minor;minor	0.502368	0.000559769	no
KIAA1731	chr11	93400796;93460160;93462607	3772;3774;3775	alt;alt;ref	10;11;17	12;17;15	minor;minor;minor	0.531138	0.575493	0.91328	0.81791	0.972967	no	minor;minor;major	0.535328	0.924203	1	0.850506	1	no	minor;minor;minor	0.500483	0.000348498	no
MED17	chr11	93529655	3777	alt	14	25	minor	0.616168	0.18418	0.653048	NA	NA	no	minor	0.616168	0.18418	0.658521	NA	NA	no	minor	0.501652	0.00047887	no
PANX1	chr11	93914451;93914478;93914956;93914990	757;757;758;758	alt;alt;alt;alt	5;5;13;13	7;7;19;19	minor;minor;minor;minor	0.538674	0.632665	0.937824	0.93527	0.986886	no	minor;minor;minor;minor	0.538674	0.889404	1	0.93527	1	no	minor;minor;minor;minor	0.501032	0.000326505	no
ENDOD1	chr11	94862577;94863186;94864292;94865334;94865454	3784;3785;3786;3787;3788	alt;ref;ref;ref;ref	23;5;23;8;18	15;6;21;2;10	major;major;major;major;major	0.578796	0.089901	0.46873	0.433485	0.894169	no	major;minor;minor;major;major	0.593304	0.300697	0.765193	0.614405	1	no	major;major;major;major;major	0.502796	0.000502706	no
FAM76B	chr11	95512060	3789	alt	13	13	major	0.525984	0.852982	0.996428	NA	NA	no	major	0.525984	0.852982	0.993685	NA	NA	no	major	0.500009	0.000344989	no
CEP57	chr11	95564259;95565789	3791;3793	alt;alt	63;17	54;29	major;major	0.508252	0.859987	0.996428	0.0861532	0.567269	no	major;minor	0.577149	0.172699	0.637436	0.675207	1	no	minor;minor	0.500325	0.000364069	no
MTMR2	chr11	95567905;95580926;95657111	3797;3798;3799	alt;alt;alt	7;32;3	7;29;10	minor;minor;minor	0.503643	0.949369	1	0.182205	0.686823	no	major;major;minor	0.578029	0.420318	0.840636	0.444048	1	no	minor;minor;minor	0.500664	0.000366314	no
CCDC82	chr11	96116444	3800	ref	10	16	minor	0.640569	0.193354	0.666522	NA	NA	no	minor	0.640569	0.193354	0.672853	NA	NA	no	minor	0.50033	0.000433819	no
JRKL	chr11	96123231	3801	alt	9	11	minor	0.523797	1	1	NA	NA	no	minor	0.523797	1	1	NA	NA	no	minor	0.500216	0.000378888	no
TMEM123	chr11	102268603	3158	alt	44	58	minor	0.543493	0.504716	0.896935	NA	NA	no	minor	0.543493	0.504716	0.88217	NA	NA	no	minor	0.501175	0.000397755	no
MMP7	chr11	102398593	3160	alt	8	5	major	0.641495	0.419366	0.848677	NA	NA	no	major	0.641495	0.419366	0.840547	NA	NA	no	major	0.500863	0.0004017	no
MSANTD4	chr11	105879005	3171	alt	16	10	major	0.640569	0.193354	0.666522	NA	NA	no	major	0.640569	0.193354	0.672853	NA	NA	no	major	0.501458	0.000433361	no
KBTBD3	chr11	105947285	3173	ref	10	2	major	0.811809	0.046599	0.338902	NA	NA	no	major	0.811809	0.046599	0.341815	NA	NA	no	major	0.576928	1	no
CUL5	chr11	107976426	3175	alt	11	8	major	0.60487	0.507727	0.896935	NA	NA	no	major	0.60487	0.507727	0.88217	NA	NA	no	major	0.50062	0.000396142	no
NPAT	chr11	108044091	3177	ref	6	5	major	0.518274	1	1	NA	NA	no	major	0.518274	1	1	NA	NA	no	major	0.500575	0.000404394	no
ALG9	chr11	111724133	3186	ref	20	28	minor	0.60844	0.186443	0.659075	NA	NA	no	minor	0.60844	0.186443	0.66095	NA	NA	no	minor	0.500918	0.000397881	no
C11orf1	chr11	111754574	3188	alt	17	17	major	0.525764	0.872066	0.998672	NA	NA	no	major	0.525764	0.872066	0.997059	NA	NA	no	major	0.500097	0.000373366	no
DLAT	chr11	111908162;111916647;111933678	3193;3194;3195	ref;ref;ref	33;30;21	12;23;18	major;major;major	0.590132	0.051007	0.359719	0.1691	0.665219	no	major;major;major	0.590132	0.174185	0.637436	0.1691	1	no	major;major;major	0.512618	0.125109	no
C11orf57	chr11	111955483;111955502	151;151	alt;ref	6;6	9;9	minor;minor	0.6	0.618148	0.92836	NA	NA	no	minor;minor	0.6	0.618148	0.921642	NA	NA	no	minor;minor	0.500474	0.00036961	no
TTC12	chr11	113194168	3198	alt	5	12	minor	0.681265	0.166288	0.621456	NA	NA	no	minor	0.681265	0.166288	0.623276	NA	NA	no	minor	0.501621	0.000443373	no
USP28	chr11	113669205	3201	ref	11	13	minor	0.567591	0.563019	0.91328	NA	NA	no	minor	0.567591	0.563019	0.901366	NA	NA	no	minor	0.500176	0.000385025	no
BUD13	chr11	116633825	3206	ref	5	7	minor	0.609941	0.576199	0.91328	NA	NA	no	minor	0.609941	0.576199	0.905342	NA	NA	no	minor	0.500255	0.000369642	no
SIDT2	chr11	117067329	3207	ref	11	12	minor	0.547793	0.693501	0.964084	NA	NA	no	minor	0.547793	0.693501	0.95328	NA	NA	no	minor	0.500122	0.00036206	no
BACE1	chr11	117156552	3209	alt	4	9	minor	0.666982	0.287059	0.767089	NA	NA	no	minor	0.666982	0.287059	0.753714	NA	NA	no	minor	0.501538	0.000411512	no
CEP164	chr11	117282979;117283091	227;227	alt;ref	27;27	24;24	major;major	0.529412	0.799355	0.993588	NA	NA	no	major;major	0.529412	0.799355	0.98693	NA	NA	no	major;major	0.500173	0.000363564	no
IL10RA	chr11	117869670	3215	alt	10	13	minor	0.539237	0.841876	0.996428	NA	NA	no	minor	0.539237	0.841876	0.993685	NA	NA	no	minor	0.500513	0.000360661	no
UBE4A	chr11	118230359	3216	alt	13	12	major	0.545976	0.705481	0.967495	NA	NA	no	major	0.545976	0.705481	0.957907	NA	NA	no	minor	0.500272	0.00038997	no
MLL	chr11	118393396;118393556	3217;3218	alt;alt	10;28	10;33	minor;minor	0.504205	0.965102	1	0.765122	0.965663	no	major;minor	0.518367	0.954886	1	0.94262	1	no	minor;minor	0.500888	0.000340895	no
TMEM25	chr11	118405068;118405305;118405377;118405835	1147;1147;1147;3220	ref;ref;ref;ref	6;6;6;6	9;9;9;7	minor;minor;minor;minor	0.62563	0.265702	0.745093	0.570824	0.944378	no	minor;minor;minor;minor	0.62563	0.412189	0.840547	0.570824	1	no	major;major;major;major	0.500072	0.000353692	no
IFT46	chr11	118430519;118435756	3222;3223	ref;ref	11;10	4;4	major;major	0.69968	0.045416	0.334389	0.912526	0.986849	no	major;major	0.69968	0.076326	0.435177	0.912526	1	no	major;major	0.538583	1	no
ARCN1	chr11	118471423;118471996;118472354;118473231;118473385	3224;3225;3226;3227;3228	ref;ref;ref;ref;ref	57;75;101;95;79	53;74;80;100;76	minor;minor;minor;minor;minor	0.509938	0.664854	0.951518	0.882329	0.985327	no	minor;minor;major;minor;minor	0.524349	0.890063	1	0.993649	1	no	major;major;major;major;major	0.501164	0.000302523	no
CXCR5	chr11	118754649	3229	alt	5	5	major	0.527428	1	1	NA	NA	no	major	0.527428	1	1	NA	NA	no	major	0.500356	0.000383106	no
BCL9L	chr11	118769604	3230	alt	20	10	major	0.690927	0.056292	0.37714	NA	NA	no	major	0.690927	0.056292	0.379115	NA	NA	no	major	0.502547	0.000622469	no
H2AFX	chr11	118965048	3231	alt	25	29	minor	0.51156	0.90191	1	NA	NA	no	minor	0.51156	0.90191	1	NA	NA	no	minor	0.500327	0.000352358	no
DPAGT1	chr11	118967291;118967524;118967758	3232;3233;3234	alt;alt;alt	39;21;29	25;22;33	major;major;major	0.551538	0.230451	0.713903	0.321068	0.818186	no	major;major;minor	0.556453	0.499945	0.88217	0.370433	1	no	major;major;major	0.501138	0.000360344	no
HINFP	chr11	118994357;119005132;119005485	3235;3236;3237	ref;alt;alt	7;5;3	3;5;7	major;major;major	0.509146	0.977203	1	0.344418	0.83938	no	major;major;minor	0.626259	0.511128	0.88531	0.777326	1	no	major;major;major	0.500105	0.00036758	no
TBCEL	chr11	120959225;120959800	3244;3246	alt;alt	7;9	4;16	minor;minor	0.527815	0.777024	0.991252	0.150645	0.641825	no	major;minor	0.628924	0.262616	0.734631	0.824944	1	no	minor;minor	0.500096	0.000376225	no
SORL1	chr11	121448090;121456962;121475922	3247;3248;3249	alt;ref;alt	74;96;50	72;69;71	major;major;major	0.513086	0.666198	0.951518	0.258888	0.76525	no	major;major;minor	0.549968	0.303621	0.765783	0.912998	1	no	major;major;major	0.500201	0.000482642	no
TMEM218	chr11	124967155;124967487	3266;3267	alt;ref	9;20	12;6	major;major	0.619737	0.116294	0.537278	0.0551584	0.503485	no	minor;major	0.65913	0.075573	0.434484	0.178364	1	no	major;major	0.503871	0.0016631	no
EI24	chr11	125452313	3270	ref	8	5	major	0.58898	0.596436	0.922727	NA	NA	no	major	0.58898	0.596436	0.916612	NA	NA	no	major	0.500836	0.000410787	no
STT3A	chr11	125479363	3271	ref	143	112	major	0.535757	0.42842	0.859526	NA	NA	no	major	0.535757	0.42842	0.847909	NA	NA	no	major	0.502633	0.000587932	no
CHEK1	chr11	125526161	3273	alt	1	9	minor	0.881297	0.025955	0.237303	NA	NA	no	minor	0.881297	0.025955	0.241617	NA	NA	no	minor	0.508578	0.0316522	no
SRPR	chr11	126133182;126133641	3280;3281	ref;ref	131;75	150;52	minor;minor	0.510503	0.758266	0.991252	0.0748352	0.549876	no	minor;major	0.561412	0.135104	0.578913	0.925337	1	no	major;major	0.500391	0.000413428	no
FOXRED1	chr11	126147697	3283	ref	11	18	minor	0.645707	0.159892	0.611844	NA	NA	no	minor	0.645707	0.159892	0.616451	NA	NA	no	minor	0.50103	0.000395295	no
DCPS	chr11	126176578	3286	ref	58	50	major	0.511789	0.872427	0.998672	NA	NA	no	major	0.511789	0.872427	0.997059	NA	NA	no	major	0.500044	0.00034261	no
ETS1	chr11	128391937	3289	ref	68	62	minor	0.502156	1	1	NA	NA	no	minor	0.502156	1	1	NA	NA	no	major	0.50036	0.000329664	no
FLI1	chr11	128675292	3290	alt	46	41	major	0.553983	0.406154	0.848677	NA	NA	no	major	0.553983	0.406154	0.839188	NA	NA	no	minor	0.500039	0.000339651	no
NFRKB	chr11	129764320	3295	ref	5	6	minor	0.572518	0.770537	0.991252	NA	NA	no	minor	0.572518	0.770537	0.983229	NA	NA	no	minor	0.500392	0.000414586	no
SNX19	chr11	130777886;130780015;130784488;130784616;130784647;130784694;130784707;130784754;130784971;130785205;130785304	1011;3300;3302;1012;1012;1012;1012;1012;3303;3304;3305	ref;ref;ref;ref;ref;ref;ref;ref;ref;ref;ref	73;16;14;32;32;32;32;32;10;4;5	59;5;15;30;30;30;30;30;11;18;7	minor;minor;minor;minor;minor;minor;minor;minor;minor;minor;minor	0.538143	0.243862	0.72556	0.00979324	0.20266	no	major;major;minor;minor;minor;minor;minor;minor;minor;minor;minor	0.598629	0.055096	0.375122	0.164591	1	no	major;major;major;major;major;major;major;major;major;major;major	0.500527	0.000436525	no
NCAPD3	chr11	134037918	3311	ref	37	18	major	0.648535	0.050459	0.357826	NA	NA	no	major	0.648535	0.050459	0.359819	NA	NA	no	major	0.515972	0.464893	no
VPS26B	chr11	134116125	3312	alt	6	12	minor	0.64143	0.265156	0.745093	NA	NA	no	minor	0.64143	0.265156	0.734631	NA	NA	no	minor	0.500916	0.000422642	no
WNK1	chr12	987482	4525	ref	31	28	minor	0.500036	1	1	NA	NA	no	minor	0.500036	1	1	NA	NA	no	major	0.501187	0.000356848	no
RAD52	chr12	1022352;1022452	889;889	ref;alt	10;10	9;9	major;major	0.526316	1	1	NA	NA	no	major;major	0.526316	1	1	NA	NA	no	major;major	0.500458	0.000366533	no
ERC1	chr12	1601540	4095	ref	7	3	major	0.674264	0.359593	0.814766	NA	NA	no	major	0.674264	0.359593	0.80188	NA	NA	no	major	0.501584	0.000484124	no
FBXL14	chr12	1702912	4096	alt	7	3	major	0.725218	0.217573	0.691909	NA	NA	no	major	0.725218	0.217573	0.695364	NA	NA	no	major	0.502233	0.000459527	no
ADIPOR2	chr12	1896956	4098	ref	17	14	major	0.522607	0.866036	0.996428	NA	NA	no	major	0.522607	0.866036	0.994194	NA	NA	no	major	0.500791	0.00039639	no
TULP3	chr12	3049631	4156	alt	8	6	major	0.597861	0.604733	0.922727	NA	NA	no	major	0.597861	0.604733	0.916612	NA	NA	no	major	0.500464	0.000380817	no
EFCAB4B	chr12	3782647;3782701	336;336	alt;alt	14;14	18;18	minor;minor	0.511079	1	1	NA	NA	no	minor;minor	0.511079	1	1	NA	NA	no	minor;minor	0.500236	0.000387914	no
CCND2	chr12	4383036;4411639;4413000	4205;4207;4208	alt;alt;ref	39;58;90	43;56;78	major;major;major	0.515719	0.626469	0.93459	0.919763	0.986849	no	major;major;major	0.515719	0.952833	1	0.919763	1	no	major;major;major	0.500601	0.000309712	no
NCAPD2	chr12	6631169;6637845;6639088;6639981;6640677;6640976	4377;4379;4380;4381;4382;4383	alt;alt;alt;alt;alt;alt	121;80;77;40;8;35	90;53;61;33;29;28	major;major;major;major;major;major	0.567782	0.005088	0.0788973	0.00569437	0.15195	no	major;major;major;major;minor;major	0.607986	0.000155	0.00483902	0.525114	1	no	major;major;major;major;major;major	0.504714	0.00721059	no
CHD4	chr12	6679460	4395	alt	54	35	major	0.631355	0.03558	0.29573	NA	NA	no	major	0.631355	0.03558	0.293822	NA	NA	no	major	0.502771	0.000627532	no
ENO2	chr12	7032253	4441	ref	87	89	minor	0.530853	0.56444	0.91328	NA	NA	no	minor	0.530853	0.56444	0.901961	NA	NA	no	minor	0.500039	0.000336923	no
RBP5	chr12	7277236	4455	ref	4	8	minor	0.692151	0.260997	0.742391	NA	NA	no	minor	0.692151	0.260997	0.734631	NA	NA	no	minor	0.501139	0.000406626	no
PEX5	chr12	7362960;7363574	4456;4457	alt;ref	4;34	8;39	minor;minor	0.572366	0.233072	0.719173	0.646912	0.946102	no	minor;minor	0.572366	0.363874	0.806382	0.646912	1	no	minor;minor	0.501009	0.000362923	no
FOXJ2	chr12	8197424	4481	ref	11	9	major	0.523797	1	1	NA	NA	no	major	0.523797	1	1	NA	NA	no	major	0.500229	0.000406146	no
AICDA	chr12	8756791	4483	ref	14	10	major	0.557505	0.697337	0.964084	NA	NA	no	major	0.557505	0.697337	0.95328	NA	NA	no	major	0.500286	0.000394542	no
CLEC2D	chr12	9833524;9833628;9851808	248;248;4522	ref;ref;ref	175;175;11	233;233;11	minor;minor;minor	0.609286	0.003605	0.0627373	0.411868	0.881322	no	minor;minor;minor	0.609286	0.006237	0.0877292	0.411868	1	no	minor;minor;minor	0.502669	0.000914809	no
CD69	chr12	9905690	4529	ref	36	45	minor	0.580678	0.211166	0.691909	NA	NA	no	minor	0.580678	0.211166	0.695364	NA	NA	no	minor	0.500242	0.000344773	no
GABARAPL1	chr12	10374719;10375302	3824;3825	ref;alt	21;11	13;18	major;major	0.50527	0.995225	1	0.169038	0.665219	no	major;minor	0.593769	0.309196	0.771882	0.985214	1	no	major;major	0.500028	0.000401768	no
ETV6	chr12	12047474	3948	ref	7	9	minor	0.588791	0.629023	0.93459	NA	NA	no	minor	0.588791	0.629023	0.924928	NA	NA	no	minor	0.50022	0.000371735	no
DUSP16	chr12	12630346	4037	alt	37	26	major	0.612246	0.115207	0.537278	NA	NA	no	major	0.612246	0.115207	0.544372	NA	NA	no	major	0.501577	0.000413054	no
CDKN1B	chr12	12874917	4041	alt	20	32	minor	0.590388	0.257543	0.742391	NA	NA	no	minor	0.590388	0.257543	0.734631	NA	NA	no	minor	0.501425	0.000449844	no
APOLD1	chr12	12942533	4046	alt	10	1	major	0.925851	0.00531	0.0799738	NA	NA	no	major	0.925851	0.00531	0.0785757	NA	NA	no	major	0.708988	1	yes
ATF7IP	chr12	14577892;14587301;14610199	4086;4087;4088	ref;alt;alt	6;33;33	17;21;41	minor;minor;minor	0.510238	0.821793	0.996428	0.00927919	0.196023	no	minor;major;minor	0.60879	0.055501	0.37588	0.160359	1	no	minor;minor;minor	0.500852	0.000450872	no
H2AFJ	chr12	14927825	4089	ref	21	10	major	0.652944	0.127465	0.558986	NA	NA	no	major	0.652944	0.127465	0.565529	NA	NA	no	major	0.503933	0.000953865	no
WBP11	chr12	14956331	4090	ref	20	33	minor	0.647243	0.060076	0.385527	NA	NA	no	minor	0.647243	0.060076	0.389431	NA	NA	no	minor	0.501419	0.000530134	no
RECQL	chr12	21639421;21654469	4104;4105	ref;ref	10;45	22;22	major;major	0.52191	0.680204	0.957003	0.00193902	0.103313	no	minor;major	0.669589	0.004228	0.0685043	0.581813	1	no	major;major	0.501746	1	no
GOLT1B	chr12	21669027;21670410	4106;4108	alt;ref	25;14	38;6	minor;minor	0.50993	0.860197	0.996428	0.0656483	0.516026	no	minor;major	0.603867	0.144436	0.584025	0.487922	1	no	major;major	0.500036	0.000468176	no
CMAS	chr12	22218567	4109	ref	15	4	major	0.767185	0.027241	0.244691	NA	NA	no	major	0.767185	0.027241	0.247294	NA	NA	no	major	0.626559	1	no
ETNK1	chr12	22840092;22842778	4110;4112	ref;ref	29;8	26;16	minor;minor	0.561946	0.307431	0.785452	0.141974	0.63041	no	major;minor	0.564331	0.492495	0.88217	0.149487	1	no	minor;minor	0.500658	0.000357424	no
BCAT1	chr12	24967440	4115	alt	16	9	major	0.664877	0.128978	0.560744	NA	NA	no	major	0.664877	0.128978	0.568761	NA	NA	no	major	0.5014	0.000467415	no
LRMP	chr12	25242595;25261165	4117;4118	alt;ref	92;90	99;83	major;major	0.501117	0.978918	1	0.864647	0.982643	no	major;minor	0.505931	0.983934	1	0.978146	1	no	major;major	0.500261	0.000309891	no
KRAS	chr12	25358650;25359227;25359328;25359352;25362217;25362552	4119;586;586;586;4123;4124	alt;alt;alt;alt;alt;alt	7;14;14;14;19;8	9;14;14;14;15;3	major;major;major;major;major;major	0.581973	0.139592	0.567066	0.583553	0.944378	no	minor;major;major;major;major;major	0.595043	0.385907	0.83219	0.747125	1	no	major;major;major;major;major;major	0.50095	0.000367461	no
ITPR2	chr12	26491240;26749831;26806955;26809412;26811045;26868322	4128;4131;4133;4134;4135;4136	alt;alt;ref;ref;alt;ref	5;45;40;18;19;46	6;58;43;28;36;53	minor;minor;minor;minor;minor;minor	0.569867	0.015813	0.17849	0.864496	0.982643	no	minor;minor;minor;minor;minor;minor	0.569867	0.185357	0.659571	0.864496	1	no	minor;minor;minor;minor;minor;minor	0.503506	0.000462505	no
ASUN	chr12	27064232	4137	ref	39	37	minor	0.512216	0.920377	1	NA	NA	no	minor	0.512216	0.920377	1	NA	NA	no	major	0.500644	0.000359353	no
TM7SF3	chr12	27124655	4138	ref	7	5	major	0.556512	0.782601	0.991252	NA	NA	no	major	0.556512	0.782601	0.984966	NA	NA	no	major	0.500837	0.000387724	no
PPFIBP1	chr12	27845809	4145	ref	10	13	minor	0.591033	0.431041	0.861409	NA	NA	no	minor	0.591033	0.431041	0.848819	NA	NA	no	minor	0.500208	0.000406554	no
KLHDC5	chr12	27954507	4146	ref	6	10	minor	0.650642	0.333128	0.806846	NA	NA	no	minor	0.650642	0.333128	0.789282	NA	NA	no	minor	0.500488	0.000394617	no
CAPRIN2	chr12	30868002;30881809;30906358	4157;4159;4160	alt;alt;alt	8;6;4	10;5;9	minor;minor;minor	0.545879	0.598777	0.922727	0.541666	0.944378	no	minor;major;minor	0.583818	0.684046	0.950472	0.775668	1	no	minor;minor;minor	0.500348	0.00037953	no
DENND5B	chr12	31536772;31538066;31539122;31539303;31648826	4167;4169;4171;4172;4173	alt;alt;alt;ref;alt	5;6;22;11;21	7;8;21;3;16	major;major;major;major;major	0.562732	0.197631	0.671893	0.476119	0.923107	no	minor;minor;major;major;major	0.585196	0.455359	0.864777	0.711757	1	no	major;major;major;major;major	0.500786	0.000365644	no
C12orf35	chr12	32134064;32134240;32134638;32134943;32135938;32137512;32138410	4175;4176;4177;4178;4179;4180;4181	ref;ref;ref;ref;ref;ref;ref	13;37;19;12;30;15;16	20;35;12;12;33;16;16	minor;minor;minor;minor;minor;minor;minor	0.52904	0.370923	0.829313	0.833137	0.980048	no	minor;minor;major;minor;minor;minor;minor	0.548985	0.824649	0.99108	0.96928	1	no	minor;minor;minor;minor;minor;minor;minor	0.500195	0.000328017	no
DNM1L	chr12	32896944	4182	alt	28	22	major	0.585281	0.302174	0.778541	NA	NA	no	major	0.585281	0.302174	0.765455	NA	NA	no	major	0.50061	0.000361176	no
LRRK2	chr12	40702911;40702987;40757330	619;619;4193	ref;ref;alt	11;11;6	11;11;5	minor;minor;minor	0.509893	0.979021	1	0.531023	0.944378	no	minor;minor;major	0.558746	0.799793	0.98693	0.927971	1	no	minor;minor;minor	0.500061	0.000363711	no
GXYLT1	chr12	42481732	4197	alt	4	9	minor	0.666982	0.287059	0.767089	NA	NA	no	minor	0.666982	0.287059	0.753714	NA	NA	no	minor	0.501192	0.000473515	no
PPHLN1	chr12	42840714;42842052	4200;4201	alt;alt	10;9	4;10	major;major	0.604785	0.251687	0.737447	0.196285	0.700821	no	major;major	0.604785	0.427846	0.847909	0.196285	1	no	major;major	0.500937	0.000386472	no
SLC38A1	chr12	46580350	4214	ref	16	5	major	0.738919	0.03765	0.306509	NA	NA	no	major	0.738919	0.03765	0.305981	NA	NA	no	major	0.562217	1	no
RPAP3	chr12	48090118	4215	ref	21	15	major	0.557845	0.53687	0.905818	NA	NA	no	major	0.557845	0.53687	0.89413	NA	NA	no	major	0.500842	0.000376991	no
HDAC7	chr12	48177170;48190044	4217;4219	alt;ref	8;7	15;19	minor;minor	0.695649	0.009222	0.12296	0.372624	0.867574	no	minor;minor	0.695649	0.018578	0.194121	0.372624	1	no	minor;minor	0.512791	0.0592546	no
VDR	chr12	48235697;48272895	4220;4221	alt;alt	6;8	5;6	major;major	0.586629	0.441561	0.869483	0.901103	0.986849	no	major;major	0.586629	0.685677	0.9514	0.901103	1	no	major;major	0.500161	0.00038649	no
PFKM	chr12	48527186	4225	alt	71	73	major	0.518274	0.741706	0.988408	NA	NA	no	major	0.518274	0.741706	0.97623	NA	NA	no	minor	0.500476	0.00033791	no
DDX23	chr12	49223719;49230035	4241;4243	ref;ref	56;75	19;66	major;major	0.593898	0.022115	0.214691	0.00816104	0.183036	no	major;major	0.593898	0.04305	0.32982	0.00816104	0.678395	no	major;major	0.612405	1	no
MLL2	chr12	49427108	4245	alt	12	14	minor	0.512501	1	1	NA	NA	no	minor	0.512501	1	1	NA	NA	no	minor	0.500478	0.000353786	no
COX14	chr12	50512279;50512293	262;262	alt;alt	1;1	10;10	minor;minor	0.872254	0.018534	0.191319	NA	NA	no	minor;minor	0.872254	0.018534	0.194121	NA	NA	no	minor;minor	0.594467	1	no
CERS5	chr12	50523947;50523964;50537815	233;233;4254	alt;alt;alt	34;34;10	44;44;7	major;major;major	0.513051	0.826116	0.996428	0.380621	0.867574	no	minor;minor;major	0.534428	0.74901	0.981805	0.493825	1	no	minor;minor;minor	0.500108	0.000350648	no
LIMA1	chr12	50570610	4255	ref	28	22	major	0.534568	0.699209	0.965149	NA	NA	no	major	0.534568	0.699209	0.954144	NA	NA	no	major	0.500677	0.000362897	no
DIP2B	chr12	51068409;51139692;51139803;51139892	4256;314;314;314	alt;alt;alt;alt	25;48;48;48	22;58;58;58	major;major;major;major	0.538322	0.415136	0.848677	0.773385	0.965663	no	major;major;major;major	0.538322	0.645989	0.936276	0.773385	1	no	minor;minor;minor;minor	0.500612	0.000350607	no
LETMD1	chr12	51442944;51453366;51453637	4261;4262;604	alt;ref;ref	39;66;74	52;74;64	minor;minor;minor	0.528251	0.377733	0.839875	0.650826	0.946102	no	minor;minor;major	0.536232	0.624581	0.923702	0.835709	1	no	minor;minor;minor	0.501177	0.000328087	no
CSRNP2	chr12	51455404;51455739	4263;4264	alt;alt	9;8	5;6	major;major	0.633474	0.198888	0.672345	0.720733	0.952833	no	major;major	0.633474	0.363525	0.806382	0.720733	1	no	major;major	0.500796	0.000396703	no
NR4A1	chr12	52445279	4270	alt	2	8	minor	0.776834	0.121502	0.544282	NA	NA	no	minor	0.776834	0.121502	0.554448	NA	NA	no	minor	0.502962	0.000633889	no
SPRYD3	chr12	53458282	4277	alt	6	10	minor	0.599041	0.477478	0.880684	NA	NA	no	minor	0.599041	0.477478	0.869046	NA	NA	no	minor	0.500678	0.000402402	no
ZNF740	chr12	53583113	4279	ref	18	13	major	0.555029	0.61357	0.927144	NA	NA	no	major	0.555029	0.61357	0.921166	NA	NA	no	major	0.500865	0.000382839	no
MFSD5	chr12	53647373	4280	alt	6	12	minor	0.64143	0.265156	0.745093	NA	NA	no	minor	0.64143	0.265156	0.734631	NA	NA	no	minor	0.500855	0.000460488	no
ESPL1	chr12	53662624;53670545	4281;4282	alt;alt	18;18	14;17	major;major	0.563124	0.333447	0.806846	0.717012	0.952833	no	major;major	0.563124	0.570531	0.903811	0.717012	1	no	major;major	0.50034	0.000350991	no
SMUG1	chr12	54575458;54575800;54581614	4287;4288;4289	ref;ref;ref	24;36;12	16;15;15	major;major;major	0.583727	0.100665	0.499423	0.115934	0.610692	no	major;major;minor	0.621956	0.053337	0.373068	0.562947	1	no	major;major;major	0.507285	0.0077623	no
CBX5	chr12	54630517	4290	ref	55	45	major	0.524774	0.735572	0.984866	NA	NA	no	major	0.524774	0.735572	0.973791	NA	NA	no	major	0.500775	0.000364124	no
GTSF1	chr12	54849876	4292	alt	61	2	major	0.977353	0	0	NA	NA	yes	major	0.977353	0	0	NA	NA	yes	major	0.856078	1	yes
NCKAP1L	chr12	54911426	4293	alt	244	223	major	0.547523	0.229576	0.713246	NA	NA	no	major	0.547523	0.229576	0.709853	NA	NA	no	major	0.501319	0.000346038	no
KIAA0748	chr12	55342461	4296	alt	7	7	major	0.526767	1	1	NA	NA	no	major	0.526767	1	1	NA	NA	no	major	0.500045	0.00037501	no
RDH5	chr12	56117700	4299	ref	4	9	minor	0.717141	0.175475	0.634472	NA	NA	no	minor	0.717141	0.175475	0.637436	NA	NA	no	minor	0.500777	0.000473183	no
SPRYD4	chr12	56863770	4311	alt	12	5	major	0.729977	0.097653	0.487313	NA	NA	no	major	0.729977	0.097653	0.494055	NA	NA	no	major	0.502992	0.000654345	no
GLS2	chr12	56865338	4312	alt	6	4	major	0.626826	0.540977	0.905818	NA	NA	no	major	0.626826	0.540977	0.89413	NA	NA	no	major	0.500582	0.000415162	no
BAZ2A	chr12	56992377;57030026	4319;4320	alt;ref	30;29	27;24	major;major	0.537185	0.473314	0.880684	0.77794	0.965663	no	major;major	0.537185	0.73551	0.973791	0.77794	1	no	major;major	0.500481	0.000357446	no
NACA	chr12	57109792	4323	alt	8	3	major	0.751638	0.139527	0.567066	NA	NA	no	major	0.751638	0.139527	0.578913	NA	NA	no	major	0.502163	0.000532625	no
PRIM1	chr12	57133140	4328	alt	13	15	minor	0.509814	1	1	NA	NA	no	minor	0.509814	1	1	NA	NA	no	minor	0.500017	0.000374282	no
TMEM194A	chr12	57453203	4331	alt	7	6	major	0.565238	0.788237	0.991252	NA	NA	no	major	0.565238	0.788237	0.984966	NA	NA	no	major	0.500312	0.000396944	no
STAT6	chr12	57490100	4334	alt	141	162	minor	0.509549	0.846451	0.996428	NA	NA	no	minor	0.509549	0.846451	0.993685	NA	NA	no	minor	0.501355	0.000343037	no
STAC3	chr12	57637593	4335	alt	11	1	major	0.932708	0.002859	0.0508267	NA	NA	no	major	0.932708	0.002859	0.0491211	NA	NA	yes	major	0.749933	1	yes
R3HDM2	chr12	57649840	4336	alt	30	19	major	0.637021	0.089157	0.467925	NA	NA	no	major	0.637021	0.089157	0.470602	NA	NA	no	major	0.502017	0.000462845	no
OS9	chr12	58112189;58115271	4342;4343	ref;ref	106;125	99;97	major;major	0.515483	0.639948	0.941662	0.485469	0.927203	no	minor;major	0.523396	0.730026	0.971849	0.650556	1	no	major;major	0.502426	0.000406188	no
TSFM	chr12	58176614	4349	alt	11	2	major	0.866069	0.011859	0.144567	NA	NA	no	major	0.866069	0.011859	0.140551	NA	NA	no	major	0.656892	1	no
XRCC6BP1	chr12	58335626;58350631	4351;4352	alt;alt	4;2	6;16	minor;minor	0.774435	0.004375	0.0717949	0.102227	0.57939	no	minor;minor	0.774435	0.009546	0.122803	0.102227	1	no	minor;minor	0.663849	1	no
MON2	chr12	62979216	4355	alt	52	52	major	0.525278	0.680829	0.957003	NA	NA	no	major	0.525278	0.680829	0.950472	NA	NA	no	major	0.500392	0.000350916	no
RASSF3	chr12	65090056	4360	ref	66	68	minor	0.532675	0.577616	0.91328	NA	NA	no	minor	0.532675	0.577616	0.905342	NA	NA	no	minor	0.500555	0.000345374	no
GNS	chr12	65108160;65109168;65110141;65110252;65146532	4361;4362;4363;4364;4365	ref;ref;ref;ref;ref	15;27;52;14;12	13;18;33;8;9	major;major;major;major;major	0.570223	0.071222	0.415326	0.961548	0.987689	no	major;major;major;major;major	0.570223	0.419872	0.840547	0.961548	1	no	major;major;major;major;major	0.504886	0.000845572	no
TBC1D30	chr12	65224174	4366	alt	9	10	major	0.500007	1	1	NA	NA	no	major	0.500007	1	1	NA	NA	no	major	0.500244	0.000358794	no
HELB	chr12	66725202	4393	ref	10	10	minor	0.526261	0.833559	0.996428	NA	NA	no	minor	0.526261	0.833559	0.992506	NA	NA	no	major	0.500038	0.000369809	no
CAND1	chr12	67706466	4403	ref	103	84	major	0.525695	0.619592	0.928871	NA	NA	no	major	0.525695	0.619592	0.921854	NA	NA	no	major	0.50081	0.00038414	no
DYRK2	chr12	68052178;68055199;68055812	4406;4408;4409	ref;ref;ref	21;23;15	12;17;10	major;major;major	0.57692	0.156692	0.604275	0.88876	0.985481	no	major;major;major	0.57692	0.429254	0.847909	0.88876	1	no	major;major;major	0.502701	0.000426463	no
MDM1	chr12	68708761;68724951	4414;4418	ref;ref	14;10	10;5	major;major	0.590207	0.290923	0.770268	0.639438	0.945895	no	major;major	0.590207	0.485875	0.874097	0.639438	1	no	major;major	0.501528	0.000432215	no
NUP107	chr12	69082805;69115698	4420;4421	ref;ref	46;38	32;30	major;major	0.54995	0.297835	0.776315	0.741717	0.961767	no	major;major	0.54995	0.50132	0.88217	0.741717	1	no	major;major	0.501732	0.000422738	no
MDM2	chr12	69202164;69235406	4422;4423	alt;alt	8;66	17;82	minor;minor	0.553544	0.251769	0.737447	0.289185	0.788262	no	minor;minor	0.553544	0.391977	0.834132	0.289185	1	no	minor;minor	0.502119	0.000437931	no
ZFC3H1	chr12	72013832	4448	alt	19	14	major	0.601167	0.326687	0.802609	NA	NA	no	major	0.601167	0.326687	0.78307	NA	NA	no	major	0.500791	0.000363644	no
TMEM19	chr12	72080272	4449	ref	7	4	major	0.609859	0.562722	0.91328	NA	NA	no	major	0.609859	0.562722	0.901366	NA	NA	no	major	0.500656	0.000430754	no
ATXN7L3B	chr12	74934589;74934743	4458;4459	ref;alt	36;26	27;32	major;major	0.511162	0.85887	0.996428	0.479813	0.923208	no	major;minor	0.536581	0.733856	0.973791	0.846105	1	no	major;major	0.500196	0.000365822	no
GLIPR1	chr12	75884254	4461	ref	30	33	minor	0.549184	0.501595	0.896935	NA	NA	no	minor	0.549184	0.501595	0.88217	NA	NA	no	minor	0.500678	0.000364284	no
E2F7	chr12	77423627	4471	ref	12	13	minor	0.545976	0.705481	0.967495	NA	NA	no	minor	0.545976	0.705481	0.957907	NA	NA	no	minor	0.500165	0.000378686	no
PAWR	chr12	80014907	4474	alt	28	25	major	0.553733	0.532634	0.905818	NA	NA	no	major	0.553733	0.532634	0.89413	NA	NA	no	major	0.500525	0.000362163	no
CEP290	chr12	88474130	4485	ref	7	4	major	0.609859	0.562722	0.91328	NA	NA	no	major	0.609859	0.562722	0.901366	NA	NA	no	major	0.500625	0.000411687	no
ATP2B1	chr12	90028901	4486	ref	34	31	minor	0.502347	1	1	NA	NA	no	minor	0.502347	1	1	NA	NA	no	major	0.500258	0.000366136	no
BTG1	chr12	92539460;92539590	138;138	alt;alt	150;150	192;192	minor;minor	0.511376	0.805802	0.993962	NA	NA	no	minor;minor	0.511376	0.805802	0.988309	NA	NA	no	minor;minor	0.502385	0.000630927	no
C12orf74	chr12	93100366	4493	ref	6	6	minor	0.527044	1	1	NA	NA	no	minor	0.527044	1	1	NA	NA	no	minor	0.500511	0.000367052	no
EEA1	chr12	93167435;93258665	4497;4500	alt;alt	6;14	16;13	minor;minor	0.570008	0.347044	0.812096	0.10285	0.57939	no	minor;major	0.617865	0.209976	0.695364	0.29139	1	no	minor;minor	0.501352	0.000447974	no
MRPL42	chr12	93862989	4501	ref	26	36	minor	0.60566	0.140216	0.567066	NA	NA	no	minor	0.60566	0.140216	0.58083	NA	NA	no	minor	0.500939	0.000394525	no
PLXNC1	chr12	94543506	4504	alt	7	5	major	0.609941	0.576199	0.91328	NA	NA	no	major	0.609941	0.576199	0.905342	NA	NA	no	major	0.501058	0.000420929	no
TMCC3	chr12	94962791;94964365	4505;4506	ref;alt	28;12	22;12	major;major	0.531558	0.635587	0.939623	0.945984	0.987689	no	major;major	0.531558	0.855244	0.993685	0.945984	1	no	major;major	0.500424	0.000364048	no
METAP2	chr12	95906603	4516	alt	70	60	major	0.56357	0.255007	0.742391	NA	NA	no	major	0.56357	0.255007	0.734631	NA	NA	no	major	0.500803	0.000358846	no
TMPO	chr12	98927830;98943585	4526;4528	alt;alt	20;21	24;41	minor;minor	0.587264	0.112104	0.531456	0.27757	0.781822	no	minor;minor	0.587264	0.20931	0.695364	0.27757	1	no	minor;minor	0.503414	0.000789195	no
UTP20	chr12	101732655	3812	alt	19	13	major	0.619009	0.24432	0.72556	NA	NA	no	major	0.619009	0.24432	0.721885	NA	NA	no	major	0.500912	0.000403581	no
ARL1	chr12	101787608	3814	alt	19	24	minor	0.532619	0.777601	0.991252	NA	NA	no	minor	0.532619	0.777601	0.984966	NA	NA	no	minor	0.500072	0.000354895	no
CHPT1	chr12	102108301	3815	ref	8	2	major	0.776834	0.121502	0.544282	NA	NA	no	major	0.776834	0.121502	0.554448	NA	NA	no	major	0.504326	0.00111709	no
NUP37	chr12	102494849	3820	alt	21	18	major	0.564013	0.551121	0.912004	NA	NA	no	major	0.564013	0.551121	0.898071	NA	NA	no	major	0.500758	0.000379481	no
TXNRD1	chr12	104709559;104742310	3838;3839	alt;alt	18;35	31;31	minor;minor	0.516415	0.742078	0.988408	0.120549	0.610692	no	minor;major	0.578619	0.245644	0.723369	0.61989	1	no	minor;minor	0.500753	0.000374909	no
CHST11	chr12	104851026;105152391;105152997;105153570;105154087;105154135;105154148;105155605	3840;3841;3842;3844;239;239;239;3845	ref;ref;ref;ref;ref;ref;ref;ref	6;5;13;17;17;17;17;10	5;22;12;17;9;9;9;8	minor;minor;minor;minor;minor;minor;minor;minor	0.556652	0.201573	0.674545	0.0441973	0.494226	no	major;minor;minor;minor;major;major;major;major	0.595616	0.340199	0.792131	0.132084	1	no	minor;minor;minor;minor;minor;minor;minor;minor	0.500505	0.000535233	no
KIAA1033	chr12	105561991	3851	alt	21	26	minor	0.527698	0.788742	0.991252	NA	NA	no	minor	0.527698	0.788742	0.984966	NA	NA	no	major	0.500279	0.00036148	no
MTERFD3	chr12	107372277	3864	ref	6	5	major	0.518274	1	1	NA	NA	no	major	0.518274	1	1	NA	NA	no	major	0.500694	0.000408951	no
PRDM4	chr12	108126854;108127778	3865;3866	ref;ref	22;12	19;12	minor;minor	0.503159	0.953287	1	0.791142	0.96871	no	major;minor	0.516691	0.965369	1	0.915395	1	no	major;major	0.500534	0.000336047	no
CMKLR1	chr12	108682380	3868	ref	8	14	minor	0.66143	0.157206	0.604275	NA	NA	no	minor	0.66143	0.157206	0.610694	NA	NA	no	minor	0.500887	0.000408576	no
SART3	chr12	108916677;108917161;108918146;108923950;108954823	3869;3870;3871;3872;3873	ref;alt;ref;ref;ref	14;43;61;65;52	11;45;62;59;44	major;major;major;major;major	0.500942	0.973171	1	0.973321	0.98824	no	major;major;minor;minor;major	0.516461	0.989424	1	0.997028	1	no	major;major;major;major;major	0.501293	0.000299621	no
CORO1C	chr12	109039794;109039869	260;260	ref;ref	165;165	105;105	major;major	0.561663	0.16214	0.617632	NA	NA	no	major;major	0.561663	0.16214	0.617632	NA	NA	no	major;major	0.547269	1	no
SSH1	chr12	109180787	3874	ref	8	7	major	0.506689	1	1	NA	NA	no	major	0.506689	1	1	NA	NA	no	major	0.50034	0.000389293	no
KCTD10	chr12	109886603;109887525;109888482;109888779;109894028	3880;3881;3882;3883;3884	alt;ref;ref;alt;alt	10;13;9;32;39	22;3;11;32;28	major;major;major;major;major	0.532902	0.39936	0.848677	0.0336364	0.437273	no	minor;major;minor;major;major	0.605298	0.064471	0.402551	0.422616	1	no	major;major;major;major;major	0.500715	0.000423643	no
UBE3B	chr12	109915727;109974151;109974191;109974264	3885;1209;1209;1209	alt;alt;alt;alt	8;28;28;28	4;15;15;15	major;major;major;major	0.713594	0.002625	0.048	0.796564	0.96871	yes	major;major;major;major	0.713594	0.005583	0.0808931	0.796564	1	no	major;major;major;major	0.505439	0.00122026	no
MVK	chr12	110013879;110019338	3893;3894	ref;alt	21;12	15;13	major;major	0.536188	0.607942	0.924187	0.710892	0.952833	no	major;major	0.536188	0.831269	0.992506	0.710892	1	no	major;major	0.500658	0.000353127	no
GLTP	chr12	110289501	3895	alt	7	13	minor	0.624655	0.389626	0.842627	NA	NA	no	minor	0.624655	0.389626	0.83219	NA	NA	no	minor	0.500556	0.000413206	no
TCHP	chr12	110341933;110354636	3897;3898	alt;alt	11;14	18;13	minor;minor	0.527998	0.654513	0.94664	0.331994	0.821078	no	minor;major	0.570815	0.547575	0.898071	0.721539	1	no	minor;minor	0.50047	0.000337911	no
ANKRD13A	chr12	110456175	3900	alt	42	73	minor	0.610277	0.052763	0.36588	NA	NA	no	minor	0.610277	0.052763	0.372103	NA	NA	no	minor	0.506838	0.0143375	no
PPTC7	chr12	110973846	3903	ref	62	58	minor	0.508587	0.881197	1	NA	NA	no	minor	0.508587	0.881197	1	NA	NA	no	major	0.500611	0.000350866	no
PPP1CC	chr12	111158161;111160003	3904;3905	alt;alt	21;105	27;132	minor;minor	0.53307	0.399818	0.848677	0.959979	0.987689	no	minor;minor	0.53307	0.607991	0.917722	0.959979	1	no	minor;minor	0.502479	0.000469364	no
BRAP	chr12	112081291	3915	ref	12	14	minor	0.564325	0.57857	0.91328	NA	NA	no	minor	0.564325	0.57857	0.905342	NA	NA	no	minor	0.500382	0.000384547	no
OAS2	chr12	113449481	3918	alt	27	25	major	0.544704	0.613871	0.927144	NA	NA	no	major	0.544704	0.613871	0.921166	NA	NA	no	major	0.500453	0.000372081	no
C12orf52	chr12	113629949	3919	ref	13	12	minor	0.506027	1	1	NA	NA	no	minor	0.506027	1	1	NA	NA	no	major	0.500313	0.000359671	no
TPCN1	chr12	113734413;113735742	3920;3921	ref;ref	32;12	37;11	minor;minor	0.54548	0.443375	0.869483	0.65686	0.946102	no	minor;minor	0.54548	0.653487	0.938265	0.65686	1	no	minor;minor	0.500564	0.000333807	no
PLBD2	chr12	113826607	3923	alt	12	15	minor	0.529686	0.855295	0.996428	NA	NA	no	minor	0.529686	0.855295	0.993685	NA	NA	no	minor	0.500451	0.000396329	no
C12orf49	chr12	117160976	3930	ref	29	29	minor	0.525467	0.812486	0.993962	NA	NA	no	minor	0.525467	0.812486	0.988309	NA	NA	no	minor	0.500307	0.00035211	no
FBXO21	chr12	117582617	3931	alt	7	5	major	0.609941	0.576199	0.91328	NA	NA	no	major	0.609941	0.576199	0.905342	NA	NA	no	major	0.50074	0.000377164	no
WSB2	chr12	118471390	3934	ref	16	14	major	0.507486	1	1	NA	NA	no	major	0.507486	1	1	NA	NA	no	major	0.500242	0.000377779	no
PRKAB1	chr12	120119183	3945	alt	29	16	major	0.668806	0.03897	0.310236	NA	NA	no	major	0.668806	0.03897	0.310236	NA	NA	no	major	0.502936	0.000651926	no
CIT	chr12	120124578	3946	alt	4	13	minor	0.741504	0.062217	0.389282	NA	NA	no	minor	0.741504	0.062217	0.3968	NA	NA	no	minor	0.504675	0.00133005	no
GCN1L1	chr12	120565188;120589160	3949;3950	ref;ref	59;48	65;46	minor;minor	0.533719	0.410908	0.848677	0.671992	0.948581	no	minor;minor	0.533719	0.656277	0.939184	0.671992	1	no	minor;minor	0.500128	0.000328801	no
PXN	chr12	120661977	3952	ref	19	3	major	0.844499	0.001785	0.03576	NA	NA	yes	major	0.844499	0.001785	0.0349285	NA	NA	yes	major	0.757758	1	yes
TRIAP1	chr12	120882217	3954	ref	27	28	minor	0.534565	0.713655	0.97282	NA	NA	no	minor	0.534565	0.713655	0.962351	NA	NA	no	major	0.500172	0.000358894	no
GATC	chr12	120900274;120900554	3957;3958	ref;ref	19;17	14;13	major;major	0.545746	0.553467	0.913179	0.945411	0.987689	no	major;major	0.545746	0.767862	0.983229	0.945411	1	no	major;major	0.500903	0.000362888	no
COQ5	chr12	120941215	3959	ref	18	9	major	0.641892	0.200924	0.673253	NA	NA	no	major	0.641892	0.200924	0.680618	NA	NA	no	major	0.50242	0.0005595	no
RNF10	chr12	121014841	3961	alt	5	18	minor	0.760349	0.025529	0.235936	NA	NA	no	minor	0.760349	0.025529	0.241207	NA	NA	no	minor	0.567114	1	no
MLEC	chr12	121134537;121134572;121135508;121136040;121136732;121137329;121137574;121138393;121139388	661;661;3962;3963;3964;3965;3966;3967;3968	ref;alt;alt;alt;ref;alt;alt;ref;alt	62;62;51;25;50;48;116;73;52	82;82;71;34;75;55;110;71;70	minor;minor;minor;minor;minor;minor;minor;minor;minor	0.538316	0.048092	0.347784	0.514151	0.941937	no	minor;minor;minor;minor;minor;minor;major;minor;minor	0.551903	0.225006	0.702458	0.888955	1	no	minor;minor;minor;minor;minor;minor;minor;minor;minor	0.505116	0.000665735	no
UNC119B	chr12	121161048	3969	ref	18	15	major	0.519712	0.870545	0.998672	NA	NA	no	major	0.519712	0.870545	0.997059	NA	NA	no	major	0.500523	0.000377582	no
ACADS	chr12	121177778	3970	ref	17	21	minor	0.578119	0.449665	0.871979	NA	NA	no	minor	0.578119	0.449665	0.860952	NA	NA	no	minor	0.500102	0.000351415	no
SPPL3	chr12	121202362	3972	ref	8	11	minor	0.60487	0.507727	0.896935	NA	NA	no	minor	0.60487	0.507727	0.88217	NA	NA	no	minor	0.500332	0.000392173	no
P2RX4	chr12	121666646	3979	alt	24	21	major	0.558826	0.494548	0.894098	NA	NA	no	major	0.558826	0.494548	0.88217	NA	NA	no	major	0.500512	0.000362995	no
CAMKK2	chr12	121691096	3980	alt	7	12	minor	0.605934	0.387771	0.842627	NA	NA	no	minor	0.605934	0.387771	0.83219	NA	NA	no	minor	0.500308	0.000426227	no
ORAI1	chr12	122079734	3981	ref	17	9	major	0.628842	0.263085	0.745019	NA	NA	no	major	0.628842	0.263085	0.734631	NA	NA	no	major	0.502573	0.000585016	no
TMEM120B	chr12	122214779	3982	ref	3	8	minor	0.751638	0.139527	0.567066	NA	NA	no	minor	0.751638	0.139527	0.578913	NA	NA	no	minor	0.501819	0.000497724	no
PSMD9	chr12	122326812	3986	ref	25	9	major	0.712095	0.023383	0.222701	NA	NA	no	major	0.712095	0.023383	0.227268	NA	NA	no	major	0.641675	1	no
CLIP1	chr12	122812503;122865029	3992;3993	ref;alt	24;13	24;14	minor;minor	0.513153	0.840818	0.996428	0.800397	0.970817	no	minor;major	0.51872	0.955777	1	0.888485	1	no	major;major	0.500061	0.00034472	no
RSRC2	chr12	122989412	3994	ref	21	9	major	0.675914	0.08372	0.455039	NA	NA	no	major	0.675914	0.08372	0.459523	NA	NA	no	major	0.505279	0.00171993	no
HIP1R	chr12	123334442	3997	alt	6	6	major	0.527044	1	1	NA	NA	no	major	0.527044	1	1	NA	NA	no	minor	0.500143	0.000362964	no
MPHOSPH9	chr12	123645803	4003	ref	24	21	major	0.507757	1	1	NA	NA	no	major	0.507757	1	1	NA	NA	no	major	0.50017	0.000356458	no
C12orf65	chr12	123741776;123742061;123742093	4005;153;153	ref;ref;ref	11;13;13	14;10;10	minor;minor;minor	0.538361	0.662202	0.951312	0.523383	0.943439	no	minor;major;major	0.551024	0.787868	0.984966	0.639214	1	no	major;major;major	0.500026	0.000341168	no
CDK2AP1	chr12	123745809	4006	alt	17	17	major	0.525764	0.872066	0.998672	NA	NA	no	major	0.525764	0.872066	0.997059	NA	NA	no	minor	0.500176	0.000357547	no
SBNO1	chr12	123775127;123777815;123779489;123806219;123825559	4007;4009;4010;4011;4012	ref;ref;ref;alt;alt	6;9;8;26;21	9;7;3;27;28	minor;minor;minor;minor;minor	0.502368	0.961369	1	0.577078	0.944378	no	minor;major;major;major;minor	0.55605	0.76257	0.983229	0.849639	1	no	major;major;major;major;major	0.500197	0.000324133	no
SETD8	chr12	123893322	4014	ref	22	26	minor	0.567084	0.428764	0.859543	NA	NA	no	minor	0.567084	0.428764	0.847909	NA	NA	no	major	0.500088	0.000336358	no
RILPL2	chr12	123900136	4015	ref	60	42	major	0.563231	0.316347	0.798667	NA	NA	no	major	0.563231	0.316347	0.777952	NA	NA	no	major	0.501769	0.00046109	no
SCARB1	chr12	125302104	4032	alt	49	56	minor	0.508071	0.935137	1	NA	NA	no	minor	0.508071	0.935137	1	NA	NA	no	minor	0.500956	0.000344599	no
DHX37	chr12	125453115	4033	ref	10	11	minor	0.549956	0.680235	0.957003	NA	NA	no	minor	0.549956	0.680235	0.950472	NA	NA	no	minor	0.500196	0.000381529	no
BRI3BP	chr12	125510104	4034	ref	69	78	minor	0.555735	0.295141	0.773348	NA	NA	no	minor	0.555735	0.295141	0.760122	NA	NA	no	minor	0.500784	0.000345589	no
AACS	chr12	125627053;125627187	4035;4036	alt;ref	20;20	30;32	minor;minor	0.608233	0.048897	0.351619	0.544298	0.944378	no	minor;minor	0.608233	0.09267	0.480233	0.544298	1	no	minor;minor	0.502757	0.000508027	no
EP400	chr12	132508389;132514288	4056;4057	alt;alt	8;5	3;5	major;major	0.648256	0.176458	0.634643	0.322212	0.818186	no	major;major	0.648256	0.323131	0.781129	0.322212	1	no	major;major	0.501091	0.000401869	no
POLE	chr12	133220526	4067	alt	39	35	major	0.552332	0.474132	0.880684	NA	NA	no	major	0.552332	0.474132	0.869046	NA	NA	no	major	0.500459	0.000351418	no
ANKLE2	chr12	133331459	4072	alt	40	26	major	0.630781	0.062407	0.389282	NA	NA	no	major	0.630781	0.062407	0.3968	NA	NA	no	major	0.501949	0.000504366	no
GOLGA3	chr12	133346629	4073	alt	13	19	minor	0.568255	0.507937	0.896935	NA	NA	no	minor	0.568255	0.507937	0.88217	NA	NA	no	minor	0.500891	0.000396685	no
ZNF268	chr12	133780309	4083	ref	20	17	major	0.514864	0.878832	1	NA	NA	no	major	0.514864	0.878832	0.999916	NA	NA	no	major	0.500468	0.000354229	no
SAP18	chr13	21722190	4559	alt	27	19	major	0.61205	0.17606	0.634643	NA	NA	no	major	0.61205	0.17606	0.638405	NA	NA	no	major	0.501243	0.000424625	no
ZDHHC20	chr13	21948560;21948988;21949267	4563;4564;4565	ref;alt;alt	32;7;12	17;12;3	major;major;major	0.612442	0.054412	0.369295	0.0503615	0.503485	no	major;minor;major	0.66153	0.020389	0.207077	0.36631	1	no	major;major;major	0.507893	0.0126862	no
MTMR6	chr13	25842016	4585	ref	13	16	minor	0.577416	0.483767	0.882191	NA	NA	no	minor	0.577416	0.483767	0.872257	NA	NA	no	minor	0.500183	0.00038044	no
RNF6	chr13	26788114	4590	ref	43	35	major	0.525991	0.695114	0.964084	NA	NA	no	major	0.525991	0.695114	0.95328	NA	NA	no	major	0.501179	0.000359948	no
MTIF3	chr13	28009920	4597	ref	26	29	minor	0.552692	0.541368	0.905818	NA	NA	no	minor	0.552692	0.541368	0.89413	NA	NA	no	minor	0.500343	0.000356867	no
SLC7A1	chr13	30085928	4607	ref	58	49	major	0.51682	0.808475	0.993962	NA	NA	no	major	0.51682	0.808475	0.988309	NA	NA	no	major	0.500365	0.00034705	no
UBL3	chr13	30340585	4608	alt	5	5	major	0.527428	1	1	NA	NA	no	major	0.527428	1	1	NA	NA	no	major	0.500055	0.000388846	no
HMGB1	chr13	31033232	4612	ref	10	4	major	0.689527	0.199865	0.672345	NA	NA	no	major	0.689527	0.199865	0.680618	NA	NA	no	major	0.50231	0.000554119	no
USPL1	chr13	31221106	4613	alt	19	25	minor	0.542724	0.676835	0.957003	NA	NA	no	minor	0.542724	0.676835	0.950472	NA	NA	no	minor	0.500581	0.000373193	no
HSPH1	chr13	31725260;31729729	4616;4617	alt;alt	21;29	47;39	minor;minor	0.608642	0.023353	0.222701	0.211557	0.715062	no	minor;minor	0.608642	0.04917	0.355249	0.211557	1	no	minor;minor	0.563595	1	no
BRCA2	chr13	32890572;32911888;32929232	4622;4623;4624	alt;alt;alt	7;7;8	5;10;4	major;major;major	0.564361	0.392728	0.846923	0.423617	0.887494	no	major;minor;major	0.61479	0.448029	0.860952	0.810493	1	no	major;major;major	0.500408	0.000348124	no
EXOSC8	chr13	37580139	4630	ref	42	28	major	0.57498	0.291179	0.770268	NA	NA	no	major	0.57498	0.291179	0.758098	NA	NA	no	major	0.501976	0.000525782	no
FAM48A	chr13	37583831	4631	ref	17	15	major	0.505449	1	1	NA	NA	no	major	0.505449	1	1	NA	NA	no	major	0.500465	0.000369634	no
PROSER1	chr13	39584728;39585178;39586343;39587166;39587677;39587865;39587889	4632;4633;4634;4635;4636;850;850	alt;ref;ref;ref;ref;ref;ref	22;25;39;37;30;30;30	26;22;29;31;21;48;48	minor;minor;minor;minor;minor;minor;minor	0.514151	0.634154	0.938944	0.183265	0.688231	no	minor;major;major;major;major;minor;minor	0.559139	0.439148	0.856789	0.57664	1	no	major;major;major;major;major;major;major	0.500533	0.000389444	no
NHLRC3	chr13	39622075;39622451;39623621	4637;4638;4639	ref;ref;ref	14;21;10	18;20;13	minor;minor;minor	0.557696	0.292477	0.770268	0.798267	0.969392	no	minor;minor;minor	0.557696	0.673039	0.9493	0.798267	1	no	minor;minor;minor	0.500557	0.000357389	no
SLC25A15	chr13	41373254;41379272;41384732	4640;4641;4644	alt;alt;alt	19;7;8	10;7;7	major;major;major	0.610917	0.12951	0.56145	0.593861	0.944378	no	major;major;major	0.610917	0.321096	0.779796	0.593861	1	no	major;major;major	0.501391	0.000413307	no
ELF1	chr13	41506721;41506884;41515286;41515371;41517985;41533052	4646;4647;342;342;4648;4649	alt;alt;alt;ref;alt;alt	34;32;100;100;80;91	47;18;81;81;72;67	major;major;major;major;major;major	0.559391	0.017656	0.186774	0.218794	0.729795	no	minor;major;major;major;major;major	0.576105	0.026981	0.247294	0.712585	1	no	major;major;major;major;major;major	0.503122	0.000508292	no
DGKH	chr13	42729441;42793479	4657;4660	alt;ref	12;14	12;5	major;major	0.611239	0.150981	0.591901	0.245589	0.749824	no	major;major	0.611239	0.269637	0.736723	0.245589	1	no	major;major	0.501492	0.000461826	no
DNAJC15	chr13	43682841	4664	alt	7	10	minor	0.562028	0.646977	0.943172	NA	NA	no	minor	0.562028	0.646977	0.936276	NA	NA	no	minor	0.500648	0.000399312	no
TSC22D1	chr13	45148257	4672	ref	7	4	major	0.609859	0.562722	0.91328	NA	NA	no	major	0.609859	0.562722	0.901366	NA	NA	no	major	0.500757	0.000409923	no
COG3	chr13	46067593	4676	ref	19	12	major	0.587556	0.399486	0.848677	NA	NA	no	major	0.587556	0.399486	0.839188	NA	NA	no	major	0.501568	0.000422448	no
LCP1	chr13	46708291	4680	alt	592	621	major	0.513113	0.713154	0.972655	NA	NA	no	major	0.513113	0.713154	0.962351	NA	NA	no	minor	0.500778	0.000289443	no
KIAA0226L	chr13	46916349;46917428;46917469;46946157;46961300	4681;566;566;4683;4684	alt;alt;alt;alt;alt	9;26;26;87;15	11;25;25;87;21	major;major;major;major;major	0.514865	0.677627	0.957003	0.767517	0.965663	no	minor;major;major;major;minor	0.53771	0.762199	0.983229	0.975996	1	no	minor;minor;minor;minor;minor	0.500724	0.000303121	no
ESD	chr13	47354101	4685	alt	67	79	minor	0.515919	0.792765	0.993588	NA	NA	no	minor	0.515919	0.792765	0.98693	NA	NA	no	minor	0.500449	0.000360705	no
FNDC3A	chr13	49783262	4686	alt	35	43	minor	0.525991	0.695114	0.964084	NA	NA	no	minor	0.525991	0.695114	0.95328	NA	NA	no	minor	0.500738	0.000365533	no
PHF11	chr13	50080827	4690	alt	10	15	minor	0.574342	0.568394	0.91328	NA	NA	no	minor	0.574342	0.568394	0.903811	NA	NA	no	minor	0.500428	0.000392815	no
VPS36	chr13	52987138	4712	ref	5	9	minor	0.668454	0.299306	0.776315	NA	NA	no	minor	0.668454	0.299306	0.762411	NA	NA	no	minor	0.500476	0.000415396	no
DIAPH3	chr13	60240829;60240961	4715;4716	alt;ref	5;14	9;9	major;major	0.506179	0.991303	1	0.271106	0.774371	no	minor;major	0.595798	0.450303	0.860952	0.861004	1	no	major;major	0.500081	0.000344791	no
TBC1D4	chr13	75859948;75900510;75915261	4729;4731;4732	ref;alt;alt	15;21;17	3;4;7	major;major;major	0.803344	1e-06	4.83019e-05	0.594578	0.944378	yes	major;major;major	0.803344	3e-06	0.000134737	0.594578	1	yes	major;major;major	0.757039	1	yes
CLN5	chr13	77575396	4737	ref	17	16	minor	0.510642	1	1	NA	NA	no	minor	0.510642	1	1	NA	NA	no	minor	0.500117	0.000369596	no
MYCBP2	chr13	77834627	4739	ref	31	27	major	0.509032	0.90617	1	NA	NA	no	major	0.509032	0.90617	1	NA	NA	no	major	0.500103	0.000339766	no
SLAIN1	chr13	78338016	4740	alt	14	23	minor	0.596496	0.287044	0.767089	NA	NA	no	minor	0.596496	0.287044	0.753714	NA	NA	no	minor	0.501389	0.000438987	no
GPR180	chr13	95264604;95279505;95284231;95284245	4744;4745;447;447	ref;ref;alt;alt	17;6;5;5	12;7;5;5	major;major;major;major	0.527026	0.745966	0.991008	0.769869	0.965663	no	major;minor;major;major	0.560009	0.792692	0.98693	0.998505	1	no	major;major;major;major	0.500448	0.00034833	no
ABCC4	chr13	95858978;95858996	12;12	alt;alt	10;10	19;19	minor;minor	0.605138	0.296491	0.774507	NA	NA	no	minor;minor	0.605138	0.296491	0.761301	NA	NA	no	minor;minor	0.501496	0.000458854	no
UGGT2	chr13	96506664	4753	ref	10	4	major	0.689527	0.199865	0.672345	NA	NA	no	major	0.689527	0.199865	0.680618	NA	NA	no	major	0.502583	0.000562032	no
RAP2A	chr13	98117164	4756	ref	12	11	minor	0.50437	1	1	NA	NA	no	minor	0.50437	1	1	NA	NA	no	minor	0.500024	0.000383275	no
IPO5	chr13	98645253	4758	ref	107	92	major	0.512548	0.832684	0.996428	NA	NA	no	major	0.512548	0.832684	0.992506	NA	NA	no	major	0.500923	0.000356638	no
DOCK9	chr13	99554562	4767	alt	6	4	major	0.626826	0.540977	0.905818	NA	NA	no	major	0.626826	0.540977	0.89413	NA	NA	no	major	0.50159	0.000402724	no
GPR183	chr13	99948097;99948178	448;448	alt;alt	269;269	174;174	major;major	0.655592	7.3e-05	0.0023959	NA	NA	no	major;major	0.655592	7.3e-05	0.00236557	NA	NA	no	major;major	0.576535	1	no
TMTC4	chr13	101256563	4532	alt	4	8	minor	0.640755	0.4061	0.848677	NA	NA	no	minor	0.640755	0.4061	0.839188	NA	NA	no	minor	0.500428	0.000431313	no
TPP2	chr13	103275386;103330718	4534;4535	ref;ref	52;10	33;4	major;major	0.603779	0.068822	0.40878	0.523644	0.943439	no	major;major	0.603779	0.113684	0.541865	0.523644	1	no	major;major	0.5069	0.00205517	no
BIVM	chr13	103493180	4536	ref	10	14	minor	0.608951	0.334641	0.806846	NA	NA	no	minor	0.608951	0.334641	0.789282	NA	NA	no	minor	0.500679	0.000412226	no
CARS2	chr13	111340101	4541	ref	55	41	major	0.547792	0.437124	0.867727	NA	NA	no	major	0.547792	0.437124	0.854227	NA	NA	no	major	0.501016	0.000416953	no
ING1	chr13	111373368	4545	alt	5	9	minor	0.616896	0.444591	0.869483	NA	NA	no	minor	0.616896	0.444591	0.858336	NA	NA	no	minor	0.500588	0.000372509	no
ARHGEF7	chr13	111955907	4547	ref	24	10	major	0.682018	0.052959	0.36588	NA	NA	no	major	0.682018	0.052959	0.372459	NA	NA	no	major	0.511822	0.06698	no
PARP2	chr14	20824181	4806	ref	45	45	minor	0.525315	0.7182	0.974106	NA	NA	no	minor	0.525315	0.7182	0.96445	NA	NA	no	major	0.500098	0.000368059	no
OSGEP	chr14	20916958;20920250;20923149	4807;4808;4809	ref;ref;ref	57;10;2	53;8;9	minor;minor;minor	0.536423	0.45672	0.876197	0.102368	0.57939	no	minor;major;minor	0.545612	0.668234	0.944972	0.119572	1	no	major;major;major	0.500241	0.000360369	no
APEX1	chr14	20925154	4810	ref	194	179	minor	0.505003	0.921738	1	NA	NA	no	minor	0.505003	0.921738	1	NA	NA	no	major	0.500458	0.000318321	no
PNP	chr14	20945906;20945993	820;820	ref;ref	5;5	6;6	minor;minor	0.599329	0.566192	0.91328	NA	NA	no	minor;minor	0.599329	0.566192	0.901961	NA	NA	no	minor;minor	0.500121	0.000398168	no
RNASE6	chr14	21250124	4813	alt	33	53	minor	0.591484	0.162611	0.617632	NA	NA	no	minor	0.591484	0.162611	0.617632	NA	NA	no	minor	0.502669	0.000615257	no
HNRNPC	chr14	21677694	4814	ref	34	41	minor	0.57187	0.310935	0.789744	NA	NA	no	minor	0.57187	0.310935	0.772047	NA	NA	no	minor	0.500023	0.000358789	no
CHD8	chr14	21871653	4818	alt	26	18	major	0.615987	0.165859	0.621456	NA	NA	no	major	0.615987	0.165859	0.623276	NA	NA	no	major	0.501635	0.000397768	no
RAB2B	chr14	21927276	4819	alt	13	21	minor	0.592419	0.337603	0.808349	NA	NA	no	minor	0.592419	0.337603	0.789282	NA	NA	no	minor	0.500776	0.0004313	no
TOX4	chr14	21967133	4823	alt	11	6	major	0.672287	0.239996	0.72556	NA	NA	no	major	0.672287	0.239996	0.719055	NA	NA	no	major	0.501343	0.000457723	no
METTL3	chr14	21967916	4824	alt	59	61	major	0.51692	0.764887	0.991252	NA	NA	no	major	0.51692	0.764887	0.983229	NA	NA	no	major	0.500048	0.000334984	no
ABHD4	chr14	23078810	4827	alt	15	15	major	0.52586	0.86333	0.996428	NA	NA	no	major	0.52586	0.86333	0.993685	NA	NA	no	minor	0.500035	0.000357074	no
OXA1L	chr14	23240328	4829	alt	204	198	major	0.532551	0.42188	0.851617	NA	NA	no	major	0.532551	0.42188	0.841787	NA	NA	no	major	0.500157	0.000314964	no
RBM23	chr14	23370197;23374435;23374862;23388326	4835;4836;4837;4838	ref;alt;alt;alt	25;26;24;19	38;20;33;23	minor;minor;minor;minor	0.536547	0.34418	0.808349	0.238028	0.749567	no	minor;major;minor;minor	0.577417	0.228444	0.70966	0.779121	1	no	minor;minor;minor;minor	0.500988	0.000381197	no
ACIN1	chr14	23530622	4843	ref	43	34	major	0.533176	0.619731	0.928871	NA	NA	no	major	0.533176	0.619731	0.921854	NA	NA	no	major	0.500625	0.000373886	no
HOMEZ	chr14	23745533	4848	ref	7	8	minor	0.559893	0.802652	0.993588	NA	NA	no	minor	0.559893	0.802652	0.98693	NA	NA	no	minor	0.500064	0.000371291	no
AP1G2	chr14	24033027	4852	alt	42	30	major	0.608267	0.118484	0.541641	NA	NA	no	major	0.608267	0.118484	0.551489	NA	NA	no	major	0.500987	0.000386153	no
REC8	chr14	24647814	4854	alt	17	26	minor	0.579448	0.398317	0.848677	NA	NA	no	minor	0.579448	0.398317	0.839188	NA	NA	no	minor	0.501008	0.000405241	no
IPO4	chr14	24653523	4855	ref	6	13	minor	0.708616	0.119202	0.542984	NA	NA	no	minor	0.708616	0.119202	0.552821	NA	NA	no	minor	0.501435	0.000481247	no
DHRS1	chr14	24760009	4856	alt	29	26	major	0.552692	0.541368	0.905818	NA	NA	no	major	0.552692	0.541368	0.89413	NA	NA	no	major	0.500442	0.000348546	no
KHNYN	chr14	24901433	4863	alt	9	8	major	0.555803	0.814583	0.993962	NA	NA	no	major	0.555803	0.814583	0.988309	NA	NA	no	major	0.500241	0.000388926	no
HECTD1	chr14	31578762;31582526	4867;4868	alt;alt	33;23	22;33	major;major	0.530221	0.551544	0.912114	0.0735599	0.546726	no	major;minor	0.594425	0.1478	0.589358	0.560968	1	no	major;major	0.500312	0.000388121	no
NUBPL	chr14	32330260	4873	ref	3	14	minor	0.843953	0.007434	0.106319	NA	NA	no	minor	0.843953	0.007434	0.10177	NA	NA	no	minor	0.548671	1	no
EAPP	chr14	34985506	4876	alt	14	21	minor	0.574623	0.432292	0.861891	NA	NA	no	minor	0.574623	0.432292	0.849323	NA	NA	no	minor	0.500913	0.000408165	no
SNX6	chr14	35032112;35062312	4877;4878	ref;ref	44;87	30;57	major;major	0.575519	0.066255	0.402654	0.902512	0.986849	no	major;major	0.575519	0.125864	0.561766	0.902512	1	no	major;major	0.507006	0.00326577	no
BAZ1A	chr14	35222623;35242828;35263983	4879;4880;4881	alt;alt;alt	16;21;14	19;42;19	minor;minor;minor	0.583618	0.081108	0.443668	0.498252	0.930547	no	minor;minor;minor	0.583618	0.250321	0.729539	0.498252	1	no	minor;minor;minor	0.504155	0.000893332	no
PPP2R3C	chr14	35591174	4883	alt	9	11	minor	0.523797	1	1	NA	NA	no	minor	0.523797	1	1	NA	NA	no	minor	0.500339	0.000381199	no
NFKBIA	chr14	35871093;35871217;35872926	719;719;4886	alt;alt;ref	330;330;148	323;323;141	major;major;major	0.526306	0.351467	0.814766	0.230165	0.743538	no	major;major;minor	0.537359	0.334813	0.789282	0.456674	1	no	major;major;major	0.500484	0.000279815	no
TRAPPC6B	chr14	39618832	4888	ref	12	6	major	0.64143	0.265156	0.745093	NA	NA	no	major	0.64143	0.265156	0.734631	NA	NA	no	major	0.501448	0.000444441	no
CTAGE5	chr14	39764176;39819734	4890;4894	ref;ref	9;6	6;6	major;major	0.528893	0.852422	0.996428	0.628411	0.944652	no	major;minor	0.552916	0.878281	0.999916	0.820111	1	no	major;major	0.500449	0.000356736	no
KLHL28	chr14	45403616	4897	ref	4	6	minor	0.626826	0.540977	0.905818	NA	NA	no	minor	0.626826	0.540977	0.89413	NA	NA	no	minor	0.500094	0.000391634	no
METTL21D	chr14	50575821;50575839	643;643	alt;alt	6;6	5;5	major;major	0.599329	0.566192	0.91328	NA	NA	no	major;major	0.599329	0.566192	0.901961	NA	NA	no	major;major	0.500167	0.000376558	no
SOS2	chr14	50616878	4903	alt	42	26	major	0.64221	0.040041	0.314432	NA	NA	no	major	0.64221	0.040041	0.3154	NA	NA	no	major	0.50303	0.000658231	no
L2HGDH	chr14	50712569;50712797	4904;4905	alt;alt	7;5	15;8	minor;minor	0.63132	0.145029	0.578309	0.695745	0.952833	no	minor;minor	0.63132	0.264222	0.734631	0.695745	1	no	minor;minor	0.502312	0.000492141	no
CDKL1	chr14	50796881	4907	alt	4	7	minor	0.609859	0.562722	0.91328	NA	NA	no	minor	0.609859	0.562722	0.901366	NA	NA	no	minor	0.500303	0.000403093	no
NIN	chr14	51206145;51223789;51224374;51227000;51237701	4908;4909;4910;4911;4912	alt;alt;alt;alt;ref	130;15;21;125;68	110;18;28;115;27	major;major;major;major;major	0.564703	0.010973	0.139064	0.101589	0.57939	no	major;minor;minor;major;major	0.577276	0.024875	0.238214	0.289261	1	no	major;major;major;major;major	0.507315	0.0390066	no
TMX1	chr14	51723079;51723138	1158;1158	ref;ref	9;9	4;4	major;major	0.641294	0.418817	0.848677	NA	NA	no	major;major	0.641294	0.418817	0.840547	NA	NA	no	major;major	0.502282	0.00054703	no
FRMD6	chr14	52195290;52195320	408;408	ref;ref	6;6	8;8	minor;minor	0.62398	0.438325	0.868508	NA	NA	no	minor;minor	0.62398	0.438325	0.855921	NA	NA	no	minor;minor	0.500015	0.000361248	no
DDHD1	chr14	53503668;53503793;53505891;53506409;53507522;53507634;53529669;53619544	4922;4923;4925;4926;4927;4928;4930;4931	ref;alt;alt;alt;ref;alt;alt;alt	23;16;6;15;25;18;55;7	31;25;6;19;20;16;42;7	major;major;major;major;major;major;major;major	0.505569	0.854586	0.996428	0.576008	0.944378	no	minor;minor;major;minor;major;major;major;major	0.56688	0.459321	0.867155	0.995699	1	no	minor;minor;minor;minor;minor;minor;minor;minor	0.500288	0.00034551	no
GCH1	chr14	55310492	4932	ref	15	14	minor	0.508653	1	1	NA	NA	no	minor	0.508653	1	1	NA	NA	no	minor	0.500005	0.000353086	no
WDHD1	chr14	55457988	4933	alt	14	22	minor	0.585857	0.354005	0.814766	NA	NA	no	minor	0.585857	0.354005	0.80188	NA	NA	no	minor	0.500658	0.000408115	no
DLGAP5	chr14	55619311	4934	ref	32	46	minor	0.614587	0.092004	0.476634	NA	NA	no	minor	0.614587	0.092004	0.480233	NA	NA	no	minor	0.50082	0.00042641	no
FBXO34	chr14	55817708;55819791	4935;4938	ref;ref	12;10	14;13	minor;minor	0.576934	0.327314	0.802609	0.863071	0.982643	no	minor;minor	0.576934	0.510168	0.884245	0.863071	1	no	minor;minor	0.500173	0.000351266	no
ATG14	chr14	55864130	4940	ref	5	5	minor	0.527428	1	1	NA	NA	no	minor	0.527428	1	1	NA	NA	no	minor	0.500215	0.000412592	no
C14orf101	chr14	57052511;57075920	4942;4943	alt;ref	5;9	10;9	minor;minor	0.579208	0.353834	0.814766	0.539398	0.944378	no	minor;minor	0.579208	0.611305	0.921166	0.539398	1	no	minor;minor	0.500598	0.000383181	no
NAA30	chr14	57876707	4946	ref	8	4	major	0.640755	0.4061	0.848677	NA	NA	no	major	0.640755	0.4061	0.839188	NA	NA	no	major	0.501595	0.000445356	no
ARID4A	chr14	58820568	4948	alt	11	12	major	0.50437	1	1	NA	NA	no	major	0.50437	1	1	NA	NA	no	major	0.500166	0.000369495	no
C14orf149	chr14	59939727	4951	ref	9	19	minor	0.702665	0.047633	0.34544	NA	NA	no	minor	0.702665	0.047633	0.347409	NA	NA	no	minor	0.502106	0.000567725	no
JKAMP	chr14	59951278;59971039	4953;4954	ref;ref	13;28	12;30	minor;minor	0.53073	0.6116	0.927144	0.775236	0.965663	no	minor;minor	0.53073	0.846239	0.993685	0.775236	1	no	minor;minor	0.500052	0.000326952	no
PRKCH	chr14	61788816	4957	alt	9	1	major	0.917579	0.009892	0.127897	NA	NA	no	major	0.917579	0.009892	0.123529	NA	NA	no	major	0.680597	1	no
SYNE2	chr14	64676751;64692630;64692825	4958;4959;4960	alt;alt;alt	13;76;5	14;55;5	major;major;major	0.578678	0.084126	0.455194	0.650461	0.946102	no	major;major;major	0.578678	0.206961	0.694652	0.650461	1	no	major;major;major	0.500947	0.000405561	no
MTHFD1	chr14	64882380	4964	ref	88	71	major	0.528339	0.577874	0.91328	NA	NA	no	major	0.528339	0.577874	0.905342	NA	NA	no	major	0.50091	0.000364781	no
CHURC1	chr14	65401970	4969	alt	3	11	minor	0.76281	0.069354	0.409093	NA	NA	no	minor	0.76281	0.069354	0.421725	NA	NA	no	minor	0.503417	0.000976047	no
RDH11	chr14	68144191	4981	ref	46	41	major	0.503416	1	1	NA	NA	no	major	0.503416	1	1	NA	NA	no	major	0.500105	0.000344456	no
ZFYVE26	chr14	68249499;68257485	4982;4983	alt;alt	21;17	23;23	minor;minor	0.522271	0.720618	0.974106	0.66271	0.948581	no	major;minor	0.525263	0.891346	1	0.69783	1	no	minor;minor	0.500787	0.000352291	no
ZFP36L1	chr14	69259662	4986	alt	175	157	major	0.552152	0.221391	0.699705	NA	NA	no	major	0.552152	0.221391	0.698861	NA	NA	no	major	0.500818	0.000336895	no
DCAF5	chr14	69521674	4989	alt	21	26	minor	0.527698	0.788742	0.991252	NA	NA	no	minor	0.527698	0.788742	0.984966	NA	NA	no	minor	0.500532	0.000350923	no
SRSF5	chr14	70233845	4993	alt	15	20	minor	0.545845	0.637784	0.941053	NA	NA	no	minor	0.545845	0.637784	0.933177	NA	NA	no	minor	0.500289	0.000368363	no
SYNJ2BP	chr14	70837256;70839389	4997;4998	ref;alt	10;6	8;4	major;major	0.564364	0.549153	0.911841	0.653166	0.946102	no	major;major	0.564364	0.739248	0.975925	0.653166	1	no	major;major	0.500617	0.000387673	no
MED6	chr14	71051233	5001	alt	4	17	minor	0.788057	0.011569	0.143076	NA	NA	no	minor	0.788057	0.011569	0.138396	NA	NA	no	minor	0.60098	1	no
MAP3K9	chr14	71199452;71201179;71201192	5002;628;628	ref;alt;alt	8;6;6	8;9;9	minor;minor;minor	0.536598	0.699356	0.965149	0.915233	0.986849	no	minor;minor;minor	0.536598	0.927706	1	0.915233	1	no	minor;minor;minor	0.500184	0.000373507	no
PCNX	chr14	71374702;71444788;71577480;71580778	5003;5004;5005;5008	alt;ref;alt;alt	11;17;15;6	11;16;3;7	major;major;major;major	0.582798	0.149092	0.589005	0.0617481	0.512058	no	major;minor;major;minor	0.594137	0.417682	0.840547	0.0807944	1	no	major;major;major;major	0.501555	0.000452243	no
SIPA1L1	chr14	72055468;72117156	5009;5010	alt;alt	33;35	37;28	major;major	0.537159	0.451855	0.873677	0.39409	0.870635	no	minor;major	0.540465	0.638327	0.933248	0.430824	1	no	major;major	0.500075	0.000337168	no
DCAF4	chr14	73393246;73404680;73422350	296;296;5014	ref;alt;ref	16;16;14	3;3;5	major;major;major	0.780618	0.000779	0.0181295	0.379872	0.867574	yes	major;major;major	0.780618	0.001539	0.0315187	0.379872	1	yes	major;major;major	0.741351	1	yes
ZFYVE1	chr14	73436805	5015	ref	9	6	major	0.573698	0.624097	0.932684	NA	NA	no	major	0.573698	0.624097	0.92366	NA	NA	no	major	0.500717	0.000389071	no
PAPLN	chr14	73740649;73741186	5017;5018	alt;ref	12;9	6;1	major;major	0.764298	0.006414	0.0932945	0.310755	0.816335	no	major;major	0.764298	0.014	0.160549	0.310755	1	no	major;major	0.663404	1	no
NUMB	chr14	73742281	5019	alt	8	13	minor	0.593385	0.529775	0.905818	NA	NA	no	minor	0.593385	0.529775	0.89413	NA	NA	no	minor	0.50078	0.000395461	no
C14orf169	chr14	73958812	5020	alt	17	15	major	0.556972	0.617998	0.92836	NA	NA	no	major	0.556972	0.617998	0.921642	NA	NA	no	major	0.500482	0.000364514	no
C14orf43	chr14	74182890;74196581;74196686	5022;154;154	ref;alt;ref	37;50;50	50;45;45	minor;minor;minor	0.534911	0.41292	0.848677	0.147446	0.638932	no	minor;major;major	0.561965	0.273611	0.742178	0.397612	1	no	minor;minor;minor	0.500617	0.000352918	no
PTGR2	chr14	74318714;74318786	865;865	alt;alt	1;1	11;11	minor;minor	0.881208	0.011049	0.139337	NA	NA	no	minor;minor	0.881208	0.011049	0.133422	NA	NA	no	minor;minor	0.651688	1	no
ALDH6A1	chr14	74527190	5026	alt	10	3	major	0.792075	0.054673	0.369295	NA	NA	no	major	0.792075	0.054673	0.374232	NA	NA	no	major	0.505156	0.00160682	no
YLPM1	chr14	75230953;75248502;75248652	5033;5034;5035	alt;alt;ref	15;18;27	15;15;29	major;major;major	0.507595	0.876718	1	0.622931	0.944652	no	major;major;minor	0.546597	0.748966	0.981805	0.944765	1	no	major;major;major	0.500027	0.000324433	no
JDP2	chr14	75904660;75936517;75937022	5040;5041;5042	ref;ref;ref	3;14;10	11;7;16	minor;minor;minor	0.586654	0.180946	0.6458	0.0321618	0.429106	no	minor;major;minor	0.681871	0.025089	0.238765	0.546332	1	no	minor;minor;minor	0.500897	0.000490048	no
ANGEL1	chr14	77254836	5045	alt	7	11	minor	0.585176	0.505441	0.896935	NA	NA	no	minor	0.585176	0.505441	0.88217	NA	NA	no	minor	0.500851	0.000399738	no
GSTZ1	chr14	77797875	5054	ref	12	5	major	0.681265	0.166288	0.621456	NA	NA	no	major	0.681265	0.166288	0.623276	NA	NA	no	major	0.502941	0.000718945	no
C14orf133	chr14	77893276	5060	alt	6	28	minor	0.803115	0.000924	0.0213103	NA	NA	yes	minor	0.803115	0.000924	0.0207495	NA	NA	yes	minor	0.699967	1	no
AHSA1	chr14	77926011;77928525;77935520	5062;5063;5064	alt;alt;alt	130;86;94	96;108;103	major;major;major	0.525873	0.343265	0.808349	0.115787	0.610692	no	major;minor;major	0.546261	0.279404	0.751338	0.311603	1	no	major;major;major	0.500368	0.000488106	no
EFCAB11	chr14	90398907	5073	ref	17	19	minor	0.55343	0.640404	0.941662	NA	NA	no	minor	0.55343	0.640404	0.933619	NA	NA	no	minor	0.500247	0.000355101	no
C14orf159	chr14	91681888	5075	alt	30	16	major	0.676396	0.029222	0.257073	NA	NA	no	major	0.676396	0.029222	0.260656	NA	NA	no	major	0.50437	0.00103928	no
SMEK1	chr14	91925027	5077	ref	78	38	major	0.648466	0.008562	0.117212	NA	NA	no	major	0.648466	0.008562	0.113568	NA	NA	no	major	0.639123	1	no
CPSF2	chr14	92628952	5084	alt	11	13	minor	0.515637	1	1	NA	NA	no	minor	0.515637	1	1	NA	NA	no	minor	0.500379	0.000368108	no
GOLGA5	chr14	93263982;93275841;93276654	5088;439;439	alt;alt;alt	21;34;34	35;43;43	minor;minor;minor	0.548373	0.323061	0.802609	0.352915	0.848	no	minor;minor;minor	0.548373	0.533454	0.89413	0.352915	1	no	minor;minor;minor	0.502031	0.000455457	no
MOAP1	chr14	93649383;93649501	666;666	alt;alt	43;43	46;46	major;major	0.533712	0.647465	0.943172	NA	NA	no	major;major	0.533712	0.647465	0.936276	NA	NA	no	major;major	0.50007	0.000353366	no
UBR7	chr14	93693422;93693831	5094;5096	ref;ref	37;26	22;30	major;major	0.522641	0.635714	0.939623	0.117234	0.610692	no	major;minor	0.582209	0.220907	0.698861	0.689833	1	no	major;major	0.501111	0.000455539	no
ASB2	chr14	94400906;94417421;94417586;94423294;94423327	5097;5098;5099;96;96	alt;ref;ref;alt;alt	18;59;36;38;38	47;58;35;50;50	minor;minor;minor;minor;minor	0.557179	0.070794	0.413773	0.135499	0.630257	no	minor;minor;minor;minor;minor	0.557179	0.334065	0.789282	0.135499	1	no	minor;minor;minor;minor;minor	0.505141	0.0020517	no
DDX24	chr14	94524216	5106	alt	59	69	minor	0.513856	0.829514	0.996428	NA	NA	no	minor	0.513856	0.829514	0.992506	NA	NA	no	minor	0.500334	0.000357177	no
DICER1	chr14	95554142	5108	ref	26	32	minor	0.576994	0.344023	0.808349	NA	NA	no	minor	0.576994	0.344023	0.793422	NA	NA	no	minor	0.500644	0.000340903	no
CLMN	chr14	95651589;95651618	249;249	alt;alt	8;8	3;3	major;major	0.775291	0.08102	0.443668	NA	NA	no	major;major	0.775291	0.08102	0.450199	NA	NA	no	major;major	0.502436	0.000548907	no
GLRX5	chr14	96010929	5114	alt	15	24	minor	0.590227	0.302322	0.778541	NA	NA	no	minor	0.590227	0.302322	0.765455	NA	NA	no	minor	0.501043	0.000389804	no
ATG2B	chr14	96747986;96748288;96748610;96748876;96749759;96749846;96751010;96761823;96772059;96777468	5122;5123;5124;5125;104;104;5128;5129;5130;5131	alt;alt;alt;alt;alt;alt;alt;ref;alt;alt	1;12;7;9;7;7;4;10;11;11	12;15;11;11;15;15;8;8;16;10	minor;minor;minor;minor;minor;minor;minor;minor;minor;minor	0.57722	0.052574	0.36588	0.322327	0.818186	no	minor;minor;minor;minor;minor;minor;minor;major;minor;major	0.594713	0.465258	0.869046	0.498303	1	no	minor;minor;minor;minor;minor;minor;minor;minor;minor;minor	0.505742	0.000998493	no
VRK1	chr14	97299853;97321689	5137;5138	ref;alt	25;36	37;62	minor;minor	0.613602	0.012742	0.151719	0.887642	0.985481	no	minor;minor	0.613602	0.024938	0.238214	0.887642	1	no	minor;minor	0.50703	0.00436866	no
WARS	chr14	100801331	4772	ref	195	150	major	0.540238	0.346852	0.812096	NA	NA	no	major	0.540238	0.346852	0.797075	NA	NA	no	major	0.502671	0.000726369	no
PPP2R5C	chr14	102393099	4774	ref	25	20	major	0.530049	0.78327	0.991252	NA	NA	no	major	0.530049	0.78327	0.984966	NA	NA	no	major	0.500117	0.000366292	no
ZNF839	chr14	102808330	4775	alt	6	9	minor	0.573698	0.624097	0.932684	NA	NA	no	minor	0.573698	0.624097	0.92366	NA	NA	no	minor	0.500924	0.000368504	no
CINP	chr14	102814945;102815042	243;243	alt;ref	64;64	62;62	major;major	0.507937	0.942007	1	NA	NA	no	major;major	0.507937	0.942007	1	NA	NA	no	major;major	0.500296	0.000347089	no
RCOR1	chr14	103193028	4778	ref	18	12	major	0.574506	0.491839	0.891088	NA	NA	no	major	0.574506	0.491839	0.88217	NA	NA	no	major	0.501316	0.000402684	no
TRAF3	chr14	103342049	4779	alt	65	55	major	0.566774	0.230582	0.713903	NA	NA	no	major	0.566774	0.230582	0.710471	NA	NA	no	major	0.500611	0.000360452	no
EIF5	chr14	103810913	4783	ref	10	4	major	0.689527	0.199865	0.672345	NA	NA	no	major	0.689527	0.199865	0.680618	NA	NA	no	major	0.502813	0.000689888	no
BAG5	chr14	104023704	4790	ref	17	28	minor	0.646914	0.074514	0.424977	NA	NA	no	minor	0.646914	0.074514	0.434484	NA	NA	no	minor	0.501962	0.000501946	no
KLC1	chr14	104152352	4792	ref	35	33	minor	0.510706	0.91451	1	NA	NA	no	minor	0.510706	0.91451	1	NA	NA	no	major	0.500319	0.00034662	no
HERC2	chr15	28386626	5172	ref	18	15	major	0.519712	0.870545	0.998672	NA	NA	no	major	0.519712	0.870545	0.997059	NA	NA	no	major	0.500276	0.000358312	no
ZNF770	chr15	35270996;35272883	5177;5178	alt;alt	18;31	33;21	major;major	0.500308	0.999546	1	0.0251863	0.371083	no	minor;major	0.621757	0.048834	0.35415	0.990258	1	no	minor;minor	0.500483	0.000483004	no
MEIS2	chr15	37183948	5180	ref	7	3	major	0.674264	0.359593	0.814766	NA	NA	no	major	0.674264	0.359593	0.80188	NA	NA	no	major	0.501097	0.000473712	no
RASGRP1	chr15	38781312;38794566	5186;5187	alt;ref	5;18	17;12	minor;minor	0.568921	0.358089	0.814766	0.0273014	0.38991	no	minor;major	0.652173	0.071407	0.429112	0.22425	1	no	minor;minor	0.501281	0.000668424	no
BMF	chr15	40381983	5193	ref	49	44	major	0.501578	1	1	NA	NA	no	major	0.501578	1	1	NA	NA	no	major	0.500711	0.000350712	no
BUB1B	chr15	40453307;40477831;40488851	5195;5196;5197	alt;alt;alt	21;20;32	18;42;52	minor;minor;minor	0.578587	0.058297	0.384479	0.142652	0.63041	no	major;minor;minor	0.60751	0.034188	0.290768	0.689695	1	no	minor;minor;minor	0.510383	0.0641315	no
CASC5	chr15	40898643;40903684;40913840;40915190	5205;5206;5207;5208	alt;alt;alt;alt	11;7;4;6	6;9;7;14	minor;minor;minor;minor	0.537025	0.584018	0.91802	0.237251	0.749446	no	major;minor;minor;minor	0.628781	0.250445	0.729539	0.848704	1	no	minor;minor;minor;minor	0.501206	0.000387033	no
INO80	chr15	41308365	5223	ref	17	8	major	0.655372	0.181379	0.6458	NA	NA	no	major	0.655372	0.181379	0.649413	NA	NA	no	major	0.503143	0.000657086	no
NUSAP1	chr15	41672384	5224	alt	25	26	major	0.515728	0.898448	1	NA	NA	no	major	0.515728	0.898448	1	NA	NA	no	minor	0.500083	0.000357258	no
NDUFAF1	chr15	41689166;41689232	715;715	alt;alt	13;13	24;24	minor;minor	0.598822	0.28406	0.767089	NA	NA	no	minor;minor	0.598822	0.28406	0.753714	NA	NA	no	minor;minor	0.502062	0.000499141	no
MGA	chr15	42061701	5228	ref	28	15	major	0.626505	0.158135	0.606935	NA	NA	no	major	0.626505	0.158135	0.612444	NA	NA	no	major	0.503859	0.000815433	no
EHD4	chr15	42211486;42235316	5234;5235	ref;alt	31;93	29;60	major;major	0.585298	0.041526	0.322141	0.107776	0.598197	no	minor;major	0.591113	0.055862	0.377326	0.157984	1	no	major;major	0.503327	0.000808169	no
GANC	chr15	42618531	5236	alt	15	34	minor	0.670009	0.035328	0.29573	NA	NA	no	minor	0.670009	0.035328	0.293822	NA	NA	no	minor	0.510648	0.248589	no
LCMT2	chr15	43620443;43622265	5238;5240	ref;alt	5;5	5;6	minor;minor	0.522631	1	1	0.969871	0.98824	no	minor;minor	0.522631	1	1	0.969871	1	no	minor;minor	0.500113	0.000353246	no
ADAL	chr15	43622916;43624189	5241;5242	alt;alt	2;3	11;9	minor;minor	0.779203	0.00839	0.11681	0.584362	0.944378	no	minor;minor	0.779203	0.014048	0.160549	0.584362	1	no	minor;minor	0.658106	1	no
ZSCAN29	chr15	43651256;43652937;43653322;43658935	5245;5247;5248;5249	alt;ref;ref;ref	10;9;13;7	14;1;10;8	major;major;major;major	0.54057	0.49941	0.896935	0.102003	0.57939	no	minor;major;major;minor	0.603011	0.407047	0.839678	0.267866	1	no	major;major;major;major	0.501461	0.000433565	no
TP53BP1	chr15	43707808;43762196	5250;5251	ref;alt	17;15	20;17	minor;minor	0.537803	0.555996	0.91328	0.64296	0.946102	no	minor;minor	0.537803	0.82563	0.99108	0.64296	1	no	minor;minor	0.500548	0.000373787	no
ELL3	chr15	44064806;44064886	343;343	alt;alt	23;23	21;21	major;major	0.573637	0.403602	0.848677	NA	NA	no	major;major	0.573637	0.403602	0.839188	NA	NA	no	major;major	0.500294	0.000371191	no
C15orf63	chr15	44093927	5257	alt	177	158	major	0.553396	0.211237	0.691909	NA	NA	no	major	0.553396	0.211237	0.695364	NA	NA	no	major	0.500891	0.000335053	no
MFAP1	chr15	44102010	5258	alt	50	58	minor	0.511789	0.872427	0.998672	NA	NA	no	minor	0.511789	0.872427	0.997059	NA	NA	no	minor	0.500373	0.000338093	no
WDR76	chr15	44120559	5259	alt	22	26	minor	0.516145	0.89479	1	NA	NA	no	minor	0.516145	0.89479	1	NA	NA	no	minor	0.500567	0.000359584	no
TRIM69	chr15	45047134	5262	alt	12	30	minor	0.690748	0.022485	0.216397	NA	NA	no	minor	0.690748	0.022485	0.223107	NA	NA	no	minor	0.557399	1	no
PLDN	chr15	45900418	5271	alt	12	11	major	0.547793	0.693501	0.964084	NA	NA	no	major	0.547793	0.693501	0.95328	NA	NA	no	major	0.500264	0.000377815	no
USP8	chr15	50716645	5275	ref	13	13	minor	0.525984	0.852982	0.996428	NA	NA	no	minor	0.525984	0.852982	0.993685	NA	NA	no	minor	0.500108	0.000339724	no
DMXL2	chr15	51741056;51757826;51791559;51829812;51914662;51914716;51914778	5277;5278;5280;5282;319;319;319	ref;alt;alt;ref;alt;alt;alt	8;1;6;9;3;3;3	7;12;5;16;7;7;7	minor;minor;minor;minor;minor;minor;minor	0.639583	0.024451	0.228184	0.109929	0.598197	no	major;minor;major;minor;minor;minor;minor	0.662994	0.073063	0.43241	0.229365	1	no	minor;minor;minor;minor;minor;minor;minor	0.508001	0.00570044	no
RFX7	chr15	56383205	5297	alt	7	8	minor	0.506689	1	1	NA	NA	no	minor	0.506689	1	1	NA	NA	no	minor	0.500313	0.000347407	no
ZNF280D	chr15	56923536;56959028	5298;5299	alt;ref	7;6	5;5	major;major	0.566312	0.578048	0.91328	0.681961	0.948581	no	major;major	0.566312	0.815097	0.988464	0.681961	1	no	major;major	0.500597	0.000376967	no
GTF2A2	chr15	59931131;59949625	5308;5309	alt;alt	8;9	20;15	minor;minor	0.648808	0.044016	0.330299	0.524456	0.943439	no	minor;minor	0.648808	0.088392	0.469468	0.524456	1	no	minor;minor	0.505165	0.00144743	no
BNIP2	chr15	59955524;59963488	5310;5311	ref;ref	47;26	41;37	minor;minor	0.544251	0.342888	0.808349	0.199425	0.701843	no	major;minor	0.554118	0.42884	0.847909	0.272384	1	no	minor;minor	0.500576	0.000374438	no
NARG2	chr15	60715248	5314	ref	5	5	minor	0.527428	1	1	NA	NA	no	minor	0.527428	1	1	NA	NA	no	major	0.50016	0.000367734	no
LACTB	chr15	63433766	5323	ref	32	21	major	0.578672	0.319949	0.799396	NA	NA	no	major	0.578672	0.319949	0.779796	NA	NA	no	major	0.502044	0.000460207	no
RPS27L	chr15	63445764;63445872	925;925	ref;ref	6;6	4;4	major;major	0.545713	1	1	NA	NA	no	major;major	0.545713	1	1	NA	NA	no	major;major	0.501092	0.00038241	no
RAB8B	chr15	63548787;63559609	5325;5327	ref;ref	50;10	72;8	minor;minor	0.590577	0.072907	0.422267	0.28139	0.786032	no	minor;major	0.600106	0.079188	0.446838	0.510383	1	no	minor;minor	0.501186	0.00044272	no
USP3	chr15	63884578	5330	ref	5	7	minor	0.609941	0.576199	0.91328	NA	NA	no	minor	0.609941	0.576199	0.905342	NA	NA	no	minor	0.500817	0.000374773	no
HERC1	chr15	63918307;63948368	5331;5332	alt;alt	14;9	12;18	minor;minor	0.541386	0.531504	0.905818	0.160959	0.658189	no	major;minor	0.604086	0.293269	0.759277	0.593141	1	no	minor;minor	0.500912	0.000416543	no
FAM96A	chr15	64364996	5333	ref	18	1	major	0.933447	0.00018	0.00523636	NA	NA	yes	major	0.933447	0.00018	0.00542118	NA	NA	yes	major	0.808766	1	yes
SNX1	chr15	64419374;64430098;64434537	5334;5335;5337	alt;alt;ref	22;45;7	39;18;6	major;major;major	0.561317	0.196801	0.670516	0.00161061	0.100292	no	minor;major;major	0.660047	0.002425	0.0440284	0.228639	1	no	major;major;major	0.514108	1	no
CSNK1G1	chr15	64459327;64459604;64460028;64461098;64508763	5338;5339;5340;5341;5342	alt;alt;alt;alt;alt	13;6;12;6;20	7;9;11;7;22	major;major;major;major;major	0.531032	0.533998	0.905818	0.682982	0.948581	no	major;minor;major;minor;major	0.553866	0.86378	0.993685	0.82102	1	no	major;major;major;major;major	0.500065	0.000338519	no
KIAA0101	chr15	64657496;64673615	5343;5345	ref;alt	8;48	6;45	major;major	0.541619	0.453514	0.874903	0.994829	0.998505	no	major;major	0.541619	0.637914	0.933177	0.994829	1	no	major;major	0.500593	0.000337768	no
TRIP4	chr15	64706332	5346	alt	6	4	major	0.626826	0.540977	0.905818	NA	NA	no	major	0.626826	0.540977	0.89413	NA	NA	no	major	0.500272	0.000388536	no
ZNF609	chr15	64962630;64967654;64975763;64977055	5347;5348;5349;5350	alt;alt;ref;alt	13;29;21;23	30;24;29;19	minor;minor;minor;minor	0.532216	0.423613	0.853225	0.063647	0.512058	no	minor;major;minor;major	0.605098	0.055023	0.375122	0.788631	1	no	minor;minor;minor;minor	0.501143	0.000432856	no
PIF1	chr15	65108504;65114756	5351;5352	alt;ref	9;11	23;12	minor;minor	0.633775	0.062498	0.389282	0.298504	0.798637	no	minor;minor	0.633775	0.113021	0.541682	0.298504	1	no	minor;minor	0.503471	0.000770017	no
PLEKHO2	chr15	65134221	5353	alt	8	8	major	0.526557	1	1	NA	NA	no	major	0.526557	1	1	NA	NA	no	minor	0.500152	0.000377918	no
ANKDD1A	chr15	65250533;65250754;65250767	5356;57;57	alt;alt;alt	12;9;9	8;7;7	major;major;major	0.620731	0.196733	0.670516	0.944678	0.987689	no	major;major;major	0.620731	0.331121	0.78898	0.944678	1	no	major;major;major	0.500789	0.000366052	no
SPG21	chr15	65255472;65255704	5357;5358	alt;alt	32;5	53;11	minor;minor	0.610099	0.050208	0.357826	0.68549	0.948581	no	minor;minor	0.610099	0.086568	0.466556	0.68549	1	no	minor;minor	0.50679	0.00234825	no
MTFMT	chr15	65295505;65297261	5359;5360	alt;alt	19;5	20;17	minor;minor	0.588505	0.1883	0.66068	0.0599009	0.503485	no	major;minor	0.604317	0.218924	0.697244	0.0888321	1	no	minor;minor	0.502518	0.000566182	no
PARP16	chr15	65553246	5363	alt	6	14	minor	0.675488	0.139448	0.567066	NA	NA	no	minor	0.675488	0.139448	0.578913	NA	NA	no	minor	0.502493	0.000549191	no
DIS3L	chr15	66621346	5368	ref	11	6	major	0.621458	0.358439	0.814766	NA	NA	no	major	0.621458	0.358439	0.80188	NA	NA	no	major	0.501338	0.000447821	no
MAP2K1	chr15	66783610	5370	ref	42	37	major	0.506302	1	1	NA	NA	no	major	0.506302	1	1	NA	NA	no	major	0.500318	0.000369561	no
ZWILCH	chr15	66840985;66841033	1340;1340	ref;ref	10;10	13;13	minor;minor	0.616556	0.319931	0.799396	NA	NA	no	minor;minor	0.616556	0.319931	0.779796	NA	NA	no	minor;minor	0.500124	0.000371123	no
CALML4	chr15	68498052	5374	ref	8	3	major	0.70232	0.243859	0.72556	NA	NA	no	major	0.70232	0.243859	0.721885	NA	NA	no	major	0.501618	0.000519518	no
CLN6	chr15	68499661	5375	ref	20	16	major	0.529912	0.757464	0.991252	NA	NA	no	major	0.529912	0.757464	0.983229	NA	NA	no	major	0.500015	0.00035671	no
TLE3	chr15	70341166;70345626;70346923;70352968	5376;5377;5378;5379	alt;ref;ref;alt	22;22;10;14	14;20;12;32	minor;minor;minor;minor	0.531508	0.475787	0.880684	0.0782608	0.552604	no	major;minor;minor;minor	0.599297	0.149736	0.593061	0.488146	1	no	minor;minor;minor;minor	0.50079	0.000436273	no
PKM2	chr15	72523338	5382	alt	11	6	major	0.672287	0.239996	0.72556	NA	NA	no	major	0.672287	0.239996	0.719055	NA	NA	no	major	0.500914	0.00042328	no
COMMD4	chr15	75628414	5387	ref	16	12	major	0.54567	0.721067	0.974106	NA	NA	no	major	0.54567	0.721067	0.964941	NA	NA	no	major	0.500751	0.000400471	no
TBC1D2B	chr15	78288975	5395	alt	17	21	minor	0.527012	0.764966	0.991252	NA	NA	no	minor	0.527012	0.764966	0.983229	NA	NA	no	minor	0.500513	0.000355139	no
PSMA4	chr15	78832832	5401	ref	69	43	major	0.591343	0.115901	0.537278	NA	NA	no	major	0.591343	0.115901	0.544372	NA	NA	no	major	0.504776	0.00170141	no
ST20	chr15	80206958	5413	ref	10	9	minor	0.500007	1	1	NA	NA	no	minor	0.500007	1	1	NA	NA	no	major	0.500084	0.000378136	no
BCL2A1	chr15	80260014;80263217;80263345;80263406	5415;124;124;124	ref;ref;ref;ref	16;355;355;355	23;318;318;318	minor;minor;minor;minor	0.557735	0.089381	0.467925	0.481902	0.923721	no	minor;minor;minor;minor	0.557735	0.144622	0.584025	0.481902	1	no	major;major;major;major	0.500938	0.000349919	no
IL16	chr15	81598269;81598416;81604104	5421;5422;5423	ref;ref;ref	178;121;2	122;110;8	major;major;major	0.522615	0.462806	0.880684	0.0489758	0.503485	no	major;minor;minor	0.54768	0.285657	0.753714	0.124927	1	no	major;major;major	0.502436	0.00114017	no
TMC3	chr15	81624768	5424	ref	4	9	minor	0.717141	0.175475	0.634472	NA	NA	no	minor	0.717141	0.175475	0.637436	NA	NA	no	minor	0.50122	0.000450804	no
EFTUD1	chr15	82431145;82444154	5427;5428	alt;alt	8;7	8;12	minor;minor	0.545451	0.598505	0.922727	0.464925	0.917715	no	major;minor	0.569678	0.695231	0.95328	0.658933	1	no	minor;minor	0.50043	0.000379696	no
WHAMM	chr15	83499766;83503075;83503163	5431;1248;1248	alt;alt;ref	7;16;16	12;27;27	minor;minor;minor	0.620343	0.076714	0.426004	0.862096	0.982643	no	minor;minor;minor	0.620343	0.145045	0.584025	0.862096	1	no	minor;minor;minor	0.502026	0.000487117	no
C15orf40	chr15	83680287	5434	ref	7	9	minor	0.588791	0.629023	0.93459	NA	NA	no	minor	0.588791	0.629023	0.924928	NA	NA	no	minor	0.500843	0.000389995	no
WDR73	chr15	85186577;85186637;85186837;85189464	1245;1245;5436;5437	ref;ref;alt;ref	31;31;25;8	29;29;30;9	minor;minor;minor;minor	0.531302	0.510573	0.898946	0.972381	0.98824	no	minor;minor;minor;minor	0.531302	0.87556	0.999302	0.972381	1	no	minor;minor;minor;minor	0.500364	0.000348163	no
ZNF592	chr15	85333953	5440	ref	32	23	major	0.556558	0.465838	0.880684	NA	NA	no	major	0.556558	0.465838	0.869046	NA	NA	no	major	0.501541	0.000398799	no
AKAP13	chr15	86182670;86286787;86287910;86289879;86290060;86292173	5447;5449;5450;5452;5453;5456	ref;ref;ref;ref;ref;ref	32;48;40;32;27;26	27;65;45;37;40;44	minor;minor;minor;minor;minor;minor	0.581861	0.002265	0.043597	0.591927	0.944378	no	major;minor;minor;minor;minor;minor	0.586401	0.02567	0.2416	0.755414	1	no	minor;minor;minor;minor;minor;minor	0.503604	0.000503633	no
DET1	chr15	89056003;89056040	308;308	ref;alt	8;8	13;13	minor;minor	0.619048	0.402845	0.848677	NA	NA	no	minor;minor	0.619048	0.402845	0.839188	NA	NA	no	minor;minor	0.500367	0.000414826	no
AEN	chr15	89175426	5458	alt	33	30	major	0.549184	0.501595	0.896935	NA	NA	no	major	0.549184	0.501595	0.88217	NA	NA	no	major	0.500403	0.000342887	no
ABHD2	chr15	89743043;89743668	5466;5467	alt;alt	18;7	12;4	major;major	0.634551	0.095556	0.485274	0.869417	0.982643	no	major;major	0.634551	0.17742	0.642426	0.869417	1	no	major;major	0.501277	0.000421582	no
FANCI	chr15	89817440	5471	ref	20	25	minor	0.580923	0.33895	0.808349	NA	NA	no	minor	0.580923	0.33895	0.790986	NA	NA	no	minor	0.500426	0.000368086	no
ZNF710	chr15	90610807;90623052;90623928	5478;5479;5480	alt;alt;alt	8;17;7	3;19;12	major;major;major	0.512747	0.834515	0.996428	0.19585	0.700821	no	major;minor;minor	0.577067	0.561057	0.901366	0.379079	1	no	minor;minor;minor	0.500261	0.00036481	no
IQGAP1	chr15	91010776;91043765	5490;5491	alt;ref	40;22	43;16	major;major	0.523161	0.658344	0.949172	0.674453	0.948581	no	major;major	0.523161	0.858034	0.993685	0.674453	1	no	major;major	0.500197	0.000328364	no
CRTC3	chr15	91083353	5492	ref	16	17	minor	0.540907	0.7435	0.989272	NA	NA	no	minor	0.540907	0.7435	0.977397	NA	NA	no	minor	0.500104	0.000338215	no
SYNM	chr15	99670989	5502	ref	13	0	major	0.997721	0.000405	0.0105796	NA	NA	yes	major	0.997721	0.000405	0.0105796	NA	NA	yes	major	0.840013	1	yes
TTC23	chr15	99715352	5506	ref	7	4	major	0.609859	0.562722	0.91328	NA	NA	no	major	0.609859	0.562722	0.901366	NA	NA	no	major	0.501326	0.000412873	no
LRRC28	chr15	99874315	5508	alt	10	14	minor	0.557505	0.697337	0.964084	NA	NA	no	minor	0.557505	0.697337	0.95328	NA	NA	no	minor	0.500579	0.00036845	no
LRRK1	chr15	101464915	5152	alt	17	32	minor	0.628503	0.116585	0.537278	NA	NA	no	minor	0.628503	0.116585	0.544631	NA	NA	no	minor	0.502933	0.000723397	no
CHSY1	chr15	101716583;101716797;101717065;101717680;101718927	5156;5157;5158;5159;5160	ref;ref;ref;ref;ref	19;27;17;29;12	25;32;22;22;24	minor;minor;minor;minor;minor	0.572818	0.044297	0.330299	0.390093	0.870635	no	minor;minor;minor;major;minor	0.59161	0.111374	0.537957	0.777679	1	no	minor;minor;minor;minor;minor	0.501352	0.000371879	no
ZNF75A	chr16	3367229	5715	ref	15	8	major	0.627021	0.318892	0.799396	NA	NA	no	major	0.627021	0.318892	0.779796	NA	NA	no	major	0.501393	0.000452719	no
ZNF434	chr16	3432413;3447282	5720;5722	ref;ref	10;7	11;10	minor;minor	0.578976	0.400759	0.848677	0.714585	0.952833	no	minor;minor	0.578976	0.614335	0.921183	0.714585	1	no	major;major	0.500111	0.000349645	no
ZNF174	chr16	3451881	5723	ref	9	4	major	0.666982	0.287059	0.767089	NA	NA	no	major	0.666982	0.287059	0.753714	NA	NA	no	major	0.502065	0.00053784	no
ZNF597	chr16	3486236;3486285	1310;1310	ref;ref	18;18	0;0	major;major	0.992468	3.3e-05	0.00122435	NA	NA	yes	major;major	0.992468	3.3e-05	0.00118986	NA	NA	yes	major;major	0.851281	1	yes
NAA60	chr16	3533577;3534892;3535540;3536444;3536872	5725;5726;5727;5728;5729	alt;alt;alt;alt;alt	26;4;9;5;21	19;10;10;5;17	major;major;major;major;major	0.538218	0.422149	0.851617	0.46819	0.917715	no	major;minor;major;major;major	0.582899	0.450971	0.861557	0.874898	1	no	minor;minor;minor;minor;minor	0.500416	0.00033537	no
CLUAP1	chr16	3586230	5730	ref	3	7	minor	0.725218	0.217573	0.691909	NA	NA	no	minor	0.725218	0.217573	0.695364	NA	NA	no	minor	0.500857	0.000456292	no
NLRC3	chr16	3589110	5731	ref	14	6	major	0.675488	0.139448	0.567066	NA	NA	no	major	0.675488	0.139448	0.578913	NA	NA	no	major	0.502727	0.000712987	no
CREBBP	chr16	3777836	5738	ref	32	23	major	0.556558	0.465838	0.880684	NA	NA	no	major	0.556558	0.465838	0.869046	NA	NA	no	major	0.500377	0.000405526	no
C16orf5	chr16	4562351;4562512	5751;5752	ref;ref	8;4	24;24	minor;minor	0.823323	0	0	0.347003	0.84087	yes	minor;minor	0.823323	1e-06	4.92308e-05	0.347003	1	yes	minor;minor	0.732545	1	yes
C16orf72	chr16	9212987	6142	ref	7	3	major	0.674264	0.359593	0.814766	NA	NA	no	major	0.674264	0.359593	0.80188	NA	NA	no	major	0.501175	0.000473176	no
NUBP1	chr16	10862964	5511	alt	42	30	major	0.608267	0.118484	0.541641	NA	NA	no	major	0.608267	0.118484	0.551489	NA	NA	no	major	0.50156	0.000435815	no
CIITA	chr16	11018622	5512	ref	57	53	minor	0.50709	0.936819	1	NA	NA	no	minor	0.50709	0.936819	1	NA	NA	no	major	0.500051	0.000332752	no
SOCS1	chr16	11348706	5514	alt	15	10	major	0.625406	0.256387	0.742391	NA	NA	no	major	0.625406	0.256387	0.734631	NA	NA	no	major	0.500712	0.000421299	no
RMI2	chr16	11444726;11445040	5516;5517	ref;ref	9;13	22;14	minor;minor	0.647243	0.037666	0.306509	0.165202	0.665219	no	minor;minor	0.647243	0.069611	0.422285	0.165202	1	no	minor;minor	0.50235	0.000546242	no
LITAF	chr16	11642242;11647492	5519;5520	ref;ref	173;250	130;161	major;major	0.566048	0.023995	0.225835	0.517556	0.943439	no	major;major	0.566048	0.046932	0.343274	0.517556	1	no	major;major	0.576584	1	no
ERCC4	chr16	14029033	5533	alt	10	6	major	0.650642	0.333128	0.806846	NA	NA	no	major	0.650642	0.333128	0.789282	NA	NA	no	major	0.501108	0.00042833	no
ITPRIPL2	chr16	19128797	5566	ref	13	15	minor	0.561525	0.592498	0.922727	NA	NA	no	minor	0.561525	0.592498	0.916612	NA	NA	no	major	0.500537	0.000366639	no
CCP110	chr16	19553950	5570	alt	33	32	major	0.533101	0.659388	0.9494	NA	NA	no	major	0.533101	0.659388	0.940933	NA	NA	no	minor	0.500033	0.000349882	no
C16orf62	chr16	19680546	5571	ref	12	11	minor	0.50437	1	1	NA	NA	no	minor	0.50437	1	1	NA	NA	no	minor	0.500172	0.000385531	no
THUMPD1	chr16	20745255;20745277;20746321	1117;1117;5586	ref;ref;ref	12;12;32	12;12;27	minor;minor;minor	0.504569	0.949347	1	0.602504	0.944378	no	minor;minor;major	0.527788	0.867558	0.995055	0.794495	1	no	major;major;major	0.500545	0.000350563	no
ERI2	chr16	20811681	5589	ref	4	11	minor	0.756951	0.075865	0.424977	NA	NA	no	minor	0.756951	0.075865	0.434484	NA	NA	no	minor	0.50203	0.000579229	no
LOC81691	chr16	20855309;20860897	5590;5591	ref;ref	8;10	3;4	major;major	0.694995	0.076656	0.426004	0.962491	0.987689	no	major;major	0.694995	0.123642	0.559532	0.962491	1	no	major;major	0.507291	0.00283795	no
GGA2	chr16	23477213	5607	alt	29	32	major	0.500857	1	1	NA	NA	no	major	0.500857	1	1	NA	NA	no	minor	0.500421	0.000347001	no
EARS2	chr16	23534365	5608	ref	11	8	major	0.552825	0.666806	0.951518	NA	NA	no	major	0.552825	0.666806	0.944673	NA	NA	no	major	0.500193	0.000391594	no
DCTN5	chr16	23677006;23680286;23682271	5609;5610;5612	ref;ref;alt	69;28;7	73;34;12	minor;minor;minor	0.55715	0.150959	0.591901	0.856524	0.982643	no	minor;minor;minor	0.55715	0.380699	0.826575	0.856524	1	no	minor;minor;minor	0.50076	0.000324252	no
PLK1	chr16	23701538	5613	ref	35	39	minor	0.552332	0.474132	0.880684	NA	NA	no	minor	0.552332	0.474132	0.869046	NA	NA	no	major	0.500246	0.000363754	no
PRKCB	chr16	24229885;24230265;24230680	5615;5616;5617	ref;ref;alt	56;81;20	98;69;38	minor;minor;minor	0.585795	0.008242	0.116114	0.040755	0.486183	no	minor;major;minor	0.597368	0.010357	0.126257	0.112139	1	no	minor;minor;minor	0.520578	0.999989	no
TNRC6A	chr16	24801979	5620	ref	44	28	major	0.586205	0.213366	0.691909	NA	NA	no	major	0.586205	0.213366	0.695364	NA	NA	no	major	0.502793	0.000592224	no
IL4R	chr16	27374400;27375157	5636;5637	alt;alt	5;7	16;9	minor;minor	0.653395	0.064794	0.397851	0.231148	0.743538	no	minor;minor	0.653395	0.122498	0.557998	0.231148	1	no	minor;minor	0.504118	0.000865949	no
IL21R	chr16	27413850	5638	ref	34	41	minor	0.57187	0.310935	0.789744	NA	NA	no	minor	0.57187	0.310935	0.772047	NA	NA	no	minor	0.500753	0.000362991	no
GTF3C1	chr16	27472377	5639	ref	25	30	minor	0.570785	0.392937	0.846923	NA	NA	no	minor	0.570785	0.392937	0.835004	NA	NA	no	minor	0.500651	0.000340862	no
SPN	chr16	29675928;29679989;29680256	5650;5651;5652	ref;ref;ref	9;3;74	15;36;32	minor;minor;minor	0.557786	0.188655	0.66068	1.5873e-10	1.60952e-07	no	minor;minor;major	0.750195	0	0	0.00271992	0.429609	yes	minor;minor;minor	0.589618	1	no
TAOK2	chr16	29998200	5659	ref	21	13	major	0.592419	0.337603	0.808349	NA	NA	no	major	0.592419	0.337603	0.789282	NA	NA	no	major	0.501253	0.000439433	no
MAPK3	chr16	30125840	5665	alt	5	5	major	0.527428	1	1	NA	NA	no	major	0.527428	1	1	NA	NA	no	minor	0.500198	0.000394357	no
CD2BP2	chr16	30364071	5667	ref	8	9	minor	0.555803	0.814583	0.993962	NA	NA	no	minor	0.555803	0.814583	0.988309	NA	NA	no	minor	0.500321	0.000361806	no
40421	chr16	30393660	5670	alt	73	62	major	0.56583	0.237208	0.723352	NA	NA	no	major	0.56583	0.237208	0.717374	NA	NA	no	major	0.500837	0.000358661	no
ZNF48	chr16	30410445	5672	alt	9	3	major	0.773575	0.088117	0.464155	NA	NA	no	major	0.773575	0.088117	0.46898	NA	NA	no	major	0.50371	0.000792464	no
ITGAL	chr16	30492823;30518041	5675;5676	alt;ref	92;115	101;67	major;major	0.554047	0.113493	0.535068	0.121219	0.610692	no	major;major	0.554047	0.211489	0.695364	0.121219	1	no	major;major	0.504207	0.00447553	no
ZNF768	chr16	30536672	5677	ref	10	10	minor	0.526261	0.833559	0.996428	NA	NA	no	minor	0.526261	0.833559	0.992506	NA	NA	no	minor	0.500248	0.000339959	no
FUS	chr16	31195279	5695	alt	80	65	major	0.576736	0.145435	0.578584	NA	NA	no	major	0.576736	0.145435	0.584025	NA	NA	no	major	0.501021	0.000391549	no
ITGAM	chr16	31336719	5697	alt	2	8	minor	0.776834	0.121502	0.544282	NA	NA	no	minor	0.776834	0.121502	0.554448	NA	NA	no	minor	0.502815	0.000761471	no
ITGAX	chr16	31393308	5700	alt	10	4	major	0.738496	0.116317	0.537278	NA	NA	no	major	0.738496	0.116317	0.544372	NA	NA	no	major	0.502377	0.000604212	no
HEATR3	chr16	50106594	5773	ref	8	16	minor	0.691137	0.080339	0.441347	NA	NA	no	minor	0.691137	0.080339	0.448078	NA	NA	no	minor	0.501898	0.000501541	no
ADCY7	chr16	50350883	5777	ref	30	27	major	0.500843	1	1	NA	NA	no	major	0.500843	1	1	NA	NA	no	major	0.500322	0.00033725	no
SNX20	chr16	50709723	5779	ref	15	27	minor	0.667285	0.045761	0.335668	NA	NA	no	minor	0.667285	0.045761	0.338578	NA	NA	no	minor	0.501334	0.000475779	no
NOD2	chr16	50733859;50745583;50766127	5781;5784;5785	alt;alt;alt	5;7;14	6;4;20	minor;minor;minor	0.507318	0.953004	1	0.479629	0.923208	no	minor;major;minor	0.573424	0.656328	0.939184	0.807125	1	no	major;major;major	0.50008	0.000353573	no
CHD9	chr16	53262964;53360273	5788;5789	ref;ref	19;6	13;6	major;major	0.54106	0.64828	0.943172	0.59557	0.944378	no	major;minor	0.556201	0.751612	0.9827	0.810294	1	no	major;major	0.500176	0.000360061	no
FTO	chr16	54147935	5795	alt	6	4	major	0.626826	0.540977	0.905818	NA	NA	no	major	0.626826	0.540977	0.89413	NA	NA	no	major	0.501287	0.000409125	no
NUP93	chr16	56855496	5803	ref	37	33	major	0.503182	1	1	NA	NA	no	major	0.503182	1	1	NA	NA	no	major	0.500569	0.000349165	no
NLRC5	chr16	57060213;57060340;57060353;57060724;57068107;57075406;57091977;57101340;57101373;57116514;57116819;57117405	5805;728;728;5806;5807;5808;5809;729;729;5810;5811;5812	ref;ref;ref;alt;ref;ref;ref;ref;ref;ref;ref;ref	16;26;26;23;35;23;15;43;43;24;13;13	5;16;16;24;24;14;5;19;19;18;8;3	major;major;major;major;major;major;major;major;major;major;major;major	0.607017	0.000147	0.00442729	0.61189	0.944378	no	major;major;major;major;major;major;major;major;major;major;major;major	0.607017	0.02238	0.222929	0.61189	1	no	major;major;major;major;major;major;major;major;major;major;major;major	0.63179	1	no
ARL2BP	chr16	57283730;57286941	5813;5814	ref;ref	25;19	37;11	minor;minor	0.541884	0.463669	0.880684	0.0573946	0.503485	no	minor;major	0.616652	0.078842	0.446539	0.897489	1	no	minor;minor	0.500387	0.000406391	no
CCL22	chr16	57397449;57398500;57398753;57399638	5815;5816;5817;5818	alt;alt;alt;ref	421;439;89;396	412;487;78;269	major;major;major;major	0.536318	0.060694	0.387473	0.538187	0.944378	no	major;minor;major;major	0.536817	0.278892	0.751338	0.557946	1	no	major;major;major;major	0.503102	0.00163019	no
CIAPIN1	chr16	57474687	5820	alt	18	26	minor	0.565602	0.486981	0.886436	NA	NA	no	minor	0.565602	0.486981	0.875471	NA	NA	no	minor	0.50144	0.000385814	no
SETD6	chr16	58553348;58553752;58553777;58553820	5836;961;961;961	ref;alt;alt;alt	14;8;8;8	13;10;10;10	major;major;major;major	0.50503	0.948608	1	0.851974	0.982643	no	minor;major;major;major	0.513849	1	1	0.924239	1	no	major;major;major;major	0.500061	0.000343965	no
CNOT1	chr16	58575489;58579274;58587737	5837;5838;5839	alt;ref;alt	102;182;66	112;182;97	minor;minor;minor	0.528858	0.272766	0.75327	0.5733	0.944378	no	major;minor;minor	0.529997	0.61714	0.921642	0.601702	1	no	minor;minor;minor	0.502584	0.000400678	no
CENPT	chr16	67864396	5857	alt	23	17	major	0.600286	0.244247	0.72556	NA	NA	no	major	0.600286	0.244247	0.721885	NA	NA	no	major	0.50084	0.000390513	no
SLC7A6	chr16	68331890;68332747	5859;5860	alt;alt	34;60	28;86	minor;minor	0.51601	0.709128	0.969644	0.11969	0.610692	no	major;minor	0.567328	0.203357	0.686799	0.919336	1	no	minor;minor	0.501189	0.000463835	no
PRMT7	chr16	68389772	5863	alt	9	11	minor	0.523797	1	1	NA	NA	no	minor	0.523797	1	1	NA	NA	no	minor	0.500131	0.000404395	no
CIRH1A	chr16	69177268	5868	alt	20	41	minor	0.647975	0.038805	0.310236	NA	NA	no	minor	0.647975	0.038805	0.310236	NA	NA	no	minor	0.50818	0.030481	no
SNTB2	chr16	69304048	5869	alt	7	14	minor	0.641627	0.294334	0.772404	NA	NA	no	minor	0.641627	0.294334	0.759946	NA	NA	no	minor	0.501306	0.000414857	no
[truncated: 562 more rows]
